# Supplementary material for: ZBP1-dependent inflammatory cell death, PANoptosis, and cytokine storm disrupt IFN therapeutic efficacy during coronavirus infection
Source: Sci Immunol. 2022 May 19:eabo6294. doi: 10.1126/sciimmunol.abo6294 (PMC9161373; doi:10.1126/sciimmunol.abo6294)
Supplement: Supplementary file 3 — Tables S1 and S2 [file sciimmunol.abo6294_tables.zip]

Archive with 2 entries (2 files):
- abo6294_table_s1.xlsx
- abo6294_table_s2.xlsx
