# Supplementary material for: ZBP1-dependent inflammatory cell death, PANoptosis, and cytokine storm disrupt IFN therapeutic efficacy during coronavirus infection
Source: Sci Immunol. 2022 May 19:eabo6294. doi: 10.1126/sciimmunol.abo6294 (PMC9161373; doi:10.1126/sciimmunol.abo6294)
Supplement: Supplementary file 3 — Tables S1 and S2 [file sciimmunol.abo6294_tables.zip › abo6294_table_s1.xlsx]

## Sheet: Enriched_ISGs_MHV_gene_summary
id	num	pos.score	pos.p.value	pos.rank	pos.goodsgrna	pos.lfc
Ifitm3	4	0.00013521	0.00051762	17	4	0.60434
Irf8	4	0.00048879	0.001804	53	4	0.58932
Myd88	4	0.00069299	0.0025494	80	3	0.50614
Casp3	4	0.0017312	0.0062545	161	4	0.45897
Ifitm1	4	0.005866	0.020439	441	3	0.35668
Zbp1	4	0.0065006	0.022514	483	2	0.21809
Ptpn1	4	0.006732	0.023259	497	4	0.34248
Ptpn2	4	0.0092018	0.031163	661	2	0.040395
Ncoa7	4	0.013101	0.040602	864	3	0.43524
Ido1	4	0.014863	0.044644	946	3	0.51676
Procr	4	0.019608	0.055153	1148	2	0.30083
Il18bp	4	0.02077	0.057669	1196	3	0.35802
Ifitm2	4	0.022273	0.060937	1260	3	0.37222
Eif2ak2	4	0.022527	0.061474	1274	2	0.082605
Cfh	4	0.023141	0.062842	1292	3	0.42212
Nlrc5	4	0.027004	0.071069	1456	3	0.39707
Samd9l	4	0.034492	0.086846	1783	2	0.1181
Plscr1	4	0.035086	0.088047	1808	2	0.034596
Ifi44	4	0.036071	0.090098	1853	3	0.35311
Epsti1	4	0.037702	0.093502	1908	3	0.3309
Irf2	4	0.040754	0.099754	2025	3	0.41673
Pml	4	0.041883	0.10209	2077	2	0.17913
Tor1b	4	0.042072	0.10247	2085	2	0.25799
Psme2	4	0.04697	0.11233	2286	3	0.30935
Cmtr1	4	0.047269	0.11293	2296	2	0.23703
Cmpk2	4	0.048724	0.11583	2351	2	0.18624
Helz2	4	0.051084	0.12066	2452	3	0.24715
Bpgm	4	0.051549	0.12159	2469	2	0.33271
Cd274	4	0.053373	0.12528	2541	3	0.26527
Socs3	4	0.058593	0.13556	2716	2	0.24065
Psmb9	4	0.068909	0.15582	3129	2	0.22797
Fgl2	4	0.069838	0.15765	3174	3	0.32772
P2ry14	4	0.077238	0.17186	3443	3	0.30176
Cd40	4	0.078081	0.1735	3471	2	0.30496
Trim14	4	0.083076	0.18298	3665	3	0.18359
Dhx58	4	0.083299	0.1834	3677	3	0.33763
Ripk2	4	0.091041	0.19792	3969	2	0.1274
Ccrl2	4	0.09192	0.19958	4003	2	0.040133
Vcam1	4	0.094493	0.20428	4099	3	0.18681
Bank1	4	0.095436	0.20606	4125	1	0.067796
Txnip	4	0.099304	0.2112	4222	2	0.19255
Gch1	4	0.10288	0.21521	4314	2	0.16667
Znfx1	4	0.10594	0.21873	4382	2	0.27086
Gpr18	4	0.1163	0.23028	4607	2	0.28509
Ifi30	4	0.11826	0.23246	4660	2	0.1059
Nod1	4	0.14478	0.26233	5177	2	0.11317
Ncoa3	4	0.15318	0.27166	5372	2	0.061105
Ifih1	4	0.15541	0.27414	5421	2	0.22758
Sri	4	0.15562	0.27437	5427	2	0.096058
Vamp8	4	0.17381	0.29469	5796	2	0.1261
Il15	4	0.17387	0.29476	5798	2	0.098489
Arl4a	4	0.18799	0.31052	6100	1	0.014245
Ccl7	4	0.19066	0.31351	6163	2	0.24088
Psmb10	4	0.19464	0.31798	6254	2	0.17525
Casp7	4	0.21402	0.33954	6650	1	0.013424
Il10ra	4	0.21946	0.34556	6761	2	0.15412
Tapbp	4	0.22594	0.35265	6899	2	0.078286
Ogfr	4	0.2325	0.3599	7034	2	0.15138
Sspn	4	0.23774	0.36564	7161	2	0.16599
Pim1	4	0.24063	0.36877	7224	2	0.27476
Cd69	4	0.24607	0.37477	7333	2	0.101
Vamp5	4	0.25728	0.3872	7555	1	0.0088928
Cxcl9	4	0.26065	0.39087	7616	2	0.046394
Isg20	4	0.26286	0.39329	7656	2	0.0041651
Sod2	4	0.26563	0.39636	7728	2	0.19864
Casp1	4	0.26661	0.39742	7748	2	0.031771
Samhd1	4	0.28154	0.41394	8036	2	0.18214
Lpar6	4	0.28295	0.41548	8068	2	0.10042
Arid5b	4	0.28782	0.42081	8149	2	0.033719
Stat3	4	0.29146	0.42486	8224	1	0.065649
Csf1	4	0.30618	0.44101	8537	2	0.012499
Lcp2	4	0.31123	0.44665	8645	2	0.13867
Pfkp	4	0.34019	0.4787	9261	2	0.123
Oas3	4	0.36182	0.50253	9735	2	0.10449
Irf5	4	0.37033	0.51189	9902	2	0.088619
Nampt	4	0.44871	0.55361	10715	1	0.091706
Mvb12a	4	0.4815	0.57031	11042	1	0.052969
Il7	4	0.49505	0.57736	11165	1	0.10598
Tnfaip3	4	0.59983	0.63819	12390	1	0.060265
Ifi35	4	0.65541	0.67534	13076	1	0.035737
Tdrd7	4	0.66833	0.68475	13251	1	0.03301
Fpr1	4	0.67262	0.68791	13312	1	0.078244
St3gal5	4	0.6739	0.68884	13338	1	0.069993
Ptgs2	4	0.69811	0.70727	13704	1	0.12772
Tnfaip2	4	0.69846	0.70754	13709	1	0.072481
Nmi	4	0.70718	0.71449	13842	1	0.022556
Irf7	4	0.71766	0.72304	14002	1	0.099365
Trim21	4	0.72934	0.73297	14201	1	0.046928
Sp110	4	0.77999	0.77955	15096	1	0.10278
Batf2	4	0.78173	0.78132	15127	0	0.059539
Il6	4	0.79341	0.79304	15349	0	0.011053
Tnfaip6	4	0.79596	0.79561	15393	0	0.010834
Cxcl10	4	0.83176	0.83122	16102	0	0.067574

## Sheet: Enriched_ISGs_MHV_sgrna_summary
sgrna	Gene	control_count	treatment_count	control_mean	treat_mean	LFC	control_var	adj_var	score	p.low	p.high	p.twosided	FDR	high_in_treatment
CAGE.Zbp1.g75170	Zbp1	102.52/77.087	172.78/367.89	89.805	270.34	1.5793	323.49	1004.9	5.695	1	6.1844e-09	1.2369e-08	7.4617e-06	TRUE
CAGE.Ptpn2.g23317	Ptpn2	177.49/167.09	401.26/404.65	172.29	402.95	1.221	54.066	1945.2	5.23	1	8.4768e-08	1.6954e-07	7.1431e-05	TRUE
CAGE.Irf8.g16867	Irf8	260.56/341.27	468.03/675.97	300.91	572	0.92441	3256.6	3423.3	4.6333	1	1.7996e-06	3.5992e-06	0.00077884	TRUE
CAGE.Eif2ak2.g27199	Eif2ak2	48.627/157.51	298.41/207.55	103.07	252.98	1.2872	5927.4	1155.5	4.4102	0.99999	5.1706e-06	1.0341e-05	0.0017786	TRUE
CAGE.Samd9l.g20506	Samd9l	209.5/260.01	499.36/386.27	234.76	442.82	0.91266	1275.6	2661.6	4.0328	0.99997	2.7555e-05	5.511e-05	0.0060615	TRUE
CAGE.Oas3.g42462	Oas3	427.11/332.51	58.86/175.12	379.81	116.99	-1.6904	4474.1	4334.7	3.992	3.2762e-05	0.99997	6.5525e-05	0.0068297	FALSE
CAGE.Myd88.g46949	Myd88	549.08/534.19	1081.9/622.28	541.64	852.12	0.65276	110.89	6211.6	3.9394	0.99996	4.0842e-05	8.1683e-05	0.0079713	TRUE
CAGE.Myd88.g3447	Myd88	344.04/414.6	662.97/603.55	379.32	633.26	0.73785	2489.6	4329	3.8595	0.99994	5.6807e-05	0.00011361	0.0099718	TRUE
CAGE.Cmtr1.g6901	Cmtr1	376.86/347.1	716.45/493.29	361.98	604.87	0.73911	442.9	4128.4	3.7802	0.99992	7.8364e-05	0.00015673	0.012308	TRUE
CAGE.Cmpk2.g16014	Cmpk2	189.65/128.76	280.06/357.08	159.2	318.57	0.99626	1853.8	1795.5	3.7612	0.99992	8.4574e-05	0.00016915	0.012853	TRUE
CAGE.Ifitm2.g22507	Ifitm2	394.29/325.01	587.97/611.83	359.65	599.9	0.73653	2399.3	4101.5	3.7514	0.99991	8.793e-05	0.00017586	0.013125	TRUE
CAGE.Ifitm3.g35968	Ifitm3	400.36/362.93	589.87/642.1	381.65	615.98	0.68921	700.56	4355.9	3.5506	0.99981	0.0001922	0.00038441	0.022541	TRUE
CAGE.P2ry14.g34733	P2ry14	235.44/227.93	472.15/335.1	231.68	403.62	0.79823	28.201	2626.3	3.3551	0.9996	0.00039662	0.00079325	0.035365	TRUE
CAGE.Ifitm3.g67586	Ifitm3	210.31/131.26	281.96/349.88	170.78	315.92	0.88351	3125	1927.9	3.3054	0.99953	0.00047428	0.00094855	0.039382	TRUE
CAGE.Ripk2.g16643	Ripk2	229.36/92.504	334.81/260.52	160.93	297.66	0.88313	9364.6	1815.2	3.2092	0.99933	0.00066559	0.0013312	0.048821	TRUE
CAGE.Bank1.g6593	Bank1	275.96/547.11	599.36/657.23	411.53	628.3	0.60923	36761	4701.9	3.1612	0.99921	0.00078561	0.0015712	0.054141	TRUE
CAGE.Txnip.g24806	Txnip	376.46/423.77	449.36/773.62	400.11	611.49	0.61068	1119.3	4569.6	3.127	0.99912	0.00088315	0.0017663	0.058006	TRUE
CAGE.Irf2.g61548	Irf2	129.67/160.01	162.34/379.78	144.84	271.06	0.89955	460.09	1631.4	3.125	0.99911	0.00088903	0.0017781	0.058098	TRUE
CAGE.Ifitm1.g17129	Ifitm1	641.07/584.61	692.08/1055.8	612.84	873.92	0.51129	1593.9	7040	3.1116	0.99907	0.0009304	0.0018608	0.059557	TRUE
CAGE.Bpgm.g52874	Bpgm	177.08/157.92	218.98/385.91	167.5	302.45	0.84866	183.56	1890.4	3.1036	0.99904	0.0009558	0.0019116	0.060503	TRUE
CAGE.Gch1.g56271	Gch1	87.934/177.92	190.19/315.29	132.93	252.74	0.92186	4049.1	1495.5	3.0981	0.99903	0.00097419	0.0019484	0.061132	TRUE
CAGE.Irf2.g40510	Irf2	608.25/400.02	286.39/263.4	504.13	274.89	-0.87255	21679	5775.8	3.0163	0.0012792	0.99872	0.0025584	0.071211	FALSE
CAGE.Plscr1.g35269	Plscr1	350.12/697.11	278.48/303.75	523.62	291.12	-0.84472	60204	6002.1	3.001	0.0013454	0.99865	0.0026908	0.073457	FALSE
CAGE.Nlrc5.g49273	Nlrc5	185.59/230.43	360.12/344.83	208.01	352.48	0.75804	1005	2354.5	2.9773	0.99855	0.0014542	0.0029083	0.076764	TRUE
CAGE.Plscr1.g6690	Plscr1	421.44/462.1	681/624.44	441.77	652.72	0.56213	826.93	5052.2	2.9679	0.9985	0.0014992	0.0029985	0.078114	TRUE
CAGE.Ifitm1.g14454	Ifitm1	316.08/467.1	525.63/651.11	391.59	588.37	0.58614	11405	4471	2.9429	0.99837	0.0016258	0.0032516	0.081976	TRUE
CAGE.Ifitm3.g77907	Ifitm3	603.38/434.6	770.24/718.49	518.99	744.37	0.51946	14243	5948.4	2.9221	0.99826	0.0017381	0.0034763	0.085207	TRUE
CAGE.Gpr18.g68831	Gpr18	514.64/400.02	193.67/318.53	457.33	256.1	-0.83406	6568.9	5232.6	2.7818	0.0027025	0.9973	0.0054051	0.10804	FALSE
CAGE.Ido1.g67285	Ido1	326.21/262.93	495.25/412.93	294.57	454.09	0.62266	2002.1	3350.2	2.7561	0.99707	0.0029251	0.0058502	0.11288	TRUE
CAGE.Fgl2.g16425	Fgl2	228.14/360.02	488.6/416.18	294.08	452.39	0.61965	8695.3	3344.5	2.7374	0.9969	0.0030962	0.0061924	0.11655	TRUE
CAGE.Sri.g63139	Sri	172.22/116.26	153.8/353.84	144.24	253.82	0.81104	1566.1	1624.5	2.7187	0.99672	0.0032771	0.0065543	0.11996	TRUE
CAGE.Cfh.g20631	Cfh	247.59/213.34	380.37/357.08	230.47	368.73	0.67565	586.56	2612.4	2.7051	0.99659	0.0034143	0.0068286	0.12176	TRUE
CAGE.Procr.g65915	Procr	279.2/351.68	432.27/521.03	315.44	476.65	0.59402	2626.7	3590.9	2.6902	0.99643	0.0035701	0.0071401	0.12471	TRUE
CAGE.Il10ra.g56276	Il10ra	176.68/271.26	75.948/105.94	223.97	90.942	-1.2909	4473	2537.7	2.6411	0.0041321	0.99587	0.0082643	0.13444	FALSE
CAGE.Casp3.g26576	Casp3	200.99/283.76	354.43/407.17	242.38	380.8	0.64961	3425.4	2749.2	2.6399	0.99585	0.0041463	0.0082926	0.13463	TRUE
CAGE.Il15.g39119	Il15	79.83/172.51	193.98/255.83	126.17	224.91	0.82899	4294.6	1418.4	2.6217	0.99562	0.0043758	0.0087516	0.13812	TRUE
CAGE.Ifi44.g22428	Ifi44	148.31/159.59	258.86/267.36	153.95	263.11	0.76932	63.589	1735.5	2.6203	0.99561	0.0043933	0.0087866	0.13839	TRUE
CAGE.Cd40.g36318	Cd40	171.41/312.93	320.25/438.52	242.17	379.38	0.64548	10014	2746.9	2.618	0.99558	0.0044221	0.0088441	0.13871	TRUE
CAGE.Vcam1.g50004	Vcam1	0/20.418	0/0	10.209	0	-3.4866	208.44	110.9	2.6101	0.0045262	0.99547	0.0090523	0.14008	FALSE
CAGE.Tor1b.g57647	Tor1b	346.87/119.59	275.63/456.53	233.23	366.08	0.64816	25829	2644.1	2.5836	0.99511	0.0048892	0.0097783	0.14538	TRUE
CAGE.Casp3.g11451	Casp3	253.27/268.35	391.13/410.05	260.81	400.59	0.61723	113.68	2961.2	2.5688	0.9949	0.0051027	0.010205	0.1489	TRUE
CAGE.Arl4a.g19763	Arl4a	210.31/334.6	437.65/391.31	272.46	414.48	0.60348	7723.4	3095.4	2.5528	0.99466	0.0053429	0.010686	0.15206	TRUE
CAGE.Psmb10.g10878	Psmb10	275.15/410.02	414.87/585.53	342.58	500.2	0.54472	9094.8	3904.3	2.5225	0.99417	0.0058266	0.011653	0.15877	TRUE
CAGE.Casp7.g51759	Casp7	101.31/320.85	293.35/366.45	211.08	329.9	0.64181	24099	2389.7	2.4307	0.99247	0.0075347	0.015069	0.17994	TRUE
CAGE.Pml.g64872	Pml	429.54/265.43	427.53/572.2	347.48	499.86	0.52332	13466	3960.9	2.4212	0.99226	0.0077356	0.015471	0.18228	TRUE
CAGE.Procr.g47267	Procr	303.51/218.76	361.39/423.38	261.14	392.39	0.58562	3591.7	2965.1	2.4103	0.99203	0.0079691	0.015938	0.18544	TRUE
CAGE.Nampt.g48060	Nampt	411.71/389.6	166.45/309.52	400.66	237.99	-0.74903	244.43	4575.9	2.4047	0.0080922	0.99191	0.016184	0.18682	FALSE
CAGE.Epsti1.g63042	Epsti1	280.01/132.09	275.63/367.53	206.05	321.58	0.63968	10941	2332	2.3924	0.99163	0.0083698	0.01674	0.19005	TRUE
CAGE.Ido1.g25709	Ido1	59.568/218.34	237.02/228.09	138.96	232.55	0.73879	12605	1564.2	2.3666	0.99102	0.0089787	0.017957	0.19591	TRUE
CAGE.Psmb9.g15216	Psmb9	406.85/178.76	553.47/304.12	292.8	428.79	0.5488	26013	3329.8	2.3567	0.99078	0.0092193	0.018439	0.19858	TRUE
CAGE.Ogfr.g16445	Ogfr	606.22/484.19	808.85/653.27	545.2	731.06	0.42252	7445.8	6253.1	2.3503	0.99062	0.0093779	0.018756	0.20051	TRUE
CAGE.Helz2.g63603	Helz2	297.84/231.68	352.21/434.19	264.76	393.2	0.56881	2188.9	3006.7	2.3424	0.99042	0.0095803	0.019161	0.20212	TRUE
CAGE.Cfh.g22039	Cfh	303.92/273.35	206.96/103.05	288.63	155.01	-0.89262	467.41	3281.7	2.3326	0.0098343	0.99017	0.019669	0.20439	FALSE
CAGE.Cd69.g18844	Cd69	237.87/230.01	389.24/315.29	233.94	352.26	0.58844	30.874	2652.2	2.2975	0.9892	0.010795	0.02159	0.21383	TRUE
CAGE.Socs3.g70366	Socs3	191.67/264.18	319.3/368.97	227.93	344.14	0.59229	2628.6	2583.1	2.2865	0.98889	0.011112	0.022224	0.21667	TRUE
CAGE.Vamp5.g52258	Vamp5	412.93/535.44	625.62/654.71	474.18	640.17	0.43222	7504.9	5428.1	2.2529	0.98787	0.012132	0.024265	0.22682	TRUE
CAGE.Ncoa7.g34180	Ncoa7	267.86/317.1	517.71/320.33	292.48	419.02	0.51722	1212.4	3326	2.1942	0.98589	0.014109	0.028218	0.24346	TRUE
CAGE.Znfx1.g7132	Znfx1	277.99/338.77	361.39/513.82	308.38	437.61	0.50357	1847.1	3509.4	2.1815	0.98543	0.014574	0.029148	0.24719	TRUE
CAGE.Lpar6.g11998	Lpar6	553.95/509.19	843.98/555.26	531.57	699.62	0.39567	1001.5	6094.6	2.1526	0.98433	0.015673	0.031346	0.25527	TRUE
CAGE.Cfh.g39432	Cfh	259.35/279.6	458.54/318.53	269.47	388.53	0.52628	205.04	3061	2.152	0.9843	0.015698	0.031396	0.25549	TRUE
CAGE.Il15.g58117	Il15	510.99/355.02	362.97/201.42	433	282.2	-0.61591	12164	4950.6	2.1434	0.016042	0.98396	0.032085	0.258	FALSE
CAGE.Plscr1.g37298	Plscr1	347.28/553.77	635.75/572.56	450.53	604.15	0.42249	21320	5153.7	2.14	0.98382	0.016178	0.032357	0.25901	TRUE
CAGE.Ifih1.g75334	Ifih1	369.16/279.6	468.03/440.68	324.38	454.36	0.48487	4011	3694.1	2.1385	0.98376	0.016237	0.032475	0.25943	TRUE
CAGE.Tapbp.g74088	Tapbp	288.52/140.84	302.84/336.18	214.68	319.51	0.57149	10905	2431.1	2.1262	0.98326	0.016744	0.033487	0.2633	TRUE
CAGE.Ifi44.g25967	Ifi44	340.8/294.18	419.93/470.59	317.49	445.26	0.48664	1086.5	3614.5	2.1252	0.98322	0.016784	0.033567	0.26369	TRUE
CAGE.Stat3.g36687	Stat3	470.06/290.43	470.88/568.95	380.25	519.92	0.45033	16134	4339.7	2.1202	0.98301	0.016995	0.033989	0.26503	TRUE
CAGE.Dhx58.g41953	Dhx58	144.67/262.09	255.38/353.84	203.38	304.61	0.58043	6894.8	2301.4	2.1101	0.98258	0.017425	0.034849	0.26796	TRUE
CAGE.Samhd1.g18277	Samhd1	501.67/200.01	517.4/447.16	350.84	482.28	0.45794	45500	3999.7	2.0784	0.98116	0.018838	0.037677	0.27886	TRUE
CAGE.Irf2.g76189	Irf2	178.3/176.67	207.59/332.22	177.49	269.91	0.60197	1.3209	2004.7	2.0642	0.9805	0.019502	0.039004	0.28317	TRUE
CAGE.Irf8.g21753	Irf8	91.987/201.68	274.05/187.01	146.83	230.53	0.64724	6015.8	1654.1	2.0579	0.9802	0.019802	0.039605	0.28518	TRUE
CAGE.Pml.g50316	Pml	192.08/272.51	299.36/375.82	232.29	337.59	0.53739	3234.9	2633.4	2.0519	0.97991	0.020089	0.040177	0.28686	TRUE
CAGE.Tor1b.g24532	Tor1b	361.87/216.26	462.65/350.6	289.06	406.62	0.49087	10601	3286.7	2.0506	0.97985	0.020152	0.040305	0.28713	TRUE
CAGE.Znfx1.g71440	Znfx1	357.41/395.85	314.24/171.15	376.63	242.7	-0.63189	738.84	4297.9	2.043	0.020526	0.97947	0.041053	0.28983	FALSE
CAGE.Trim14.g40618	Trim14	1111.1/1104.2	1224.7/1452.5	1107.7	1338.6	0.27294	23.92	12828	2.0386	0.97926	0.020743	0.041487	0.29109	TRUE
CAGE.Sp110.g1396	Sp110	283.25/572.53	278.79/293.67	427.89	286.23	-0.5784	41839	4891.3	2.0255	0.021408	0.97859	0.042816	0.29535	FALSE
CAGE.Nlrc5.g925	Nlrc5	472.09/627.53	359.17/419.42	549.81	389.3	-0.49698	12081	6306.6	2.0212	0.021629	0.97837	0.043258	0.29668	FALSE
CAGE.Il18bp.g47178	Il18bp	419.41/525.44	625.62/616.16	472.42	620.89	0.39353	5621.2	5407.7	2.0189	0.97825	0.021748	0.043495	0.29758	TRUE
CAGE.Casp1.g78505	Casp1	348.5/472.52	525.94/565.35	410.51	545.65	0.40969	7691.2	4690	1.9733	0.97577	0.02423	0.04846	0.31253	TRUE
CAGE.Ncoa3.g10203	Ncoa3	357.82/486.69	266.77/304.48	422.25	285.62	-0.56237	8304.1	4826	1.9668	0.024605	0.97539	0.049211	0.31456	FALSE
CAGE.Ncoa7.g55724	Ncoa7	310/154.59	288.92/376.9	232.29	332.91	0.51731	12076	2633.3	1.9607	0.97504	0.024956	0.049913	0.31683	TRUE
CAGE.Ncoa3.g21855	Ncoa3	208.29/150.01	307.27/226.65	179.15	266.96	0.57284	1698.3	2023.7	1.9521	0.97453	0.025467	0.050934	0.31996	TRUE
CAGE.Bpgm.g39715	Bpgm	266.23/322.1	302.84/510.58	294.17	406.71	0.46603	1560.4	3345.5	1.9458	0.97416	0.025838	0.051676	0.32194	TRUE
CAGE.Cmtr1.g4462	Cmtr1	360.65/284.6	362.34/517.43	322.62	439.88	0.44608	2892.3	3673.8	1.9346	0.97348	0.026521	0.053042	0.32567	TRUE
CAGE.Psme2.g66718	Psme2	108.2/132.09	134.81/246.82	120.14	190.82	0.66302	285.45	1349.8	1.9237	0.97279	0.027213	0.054426	0.32914	TRUE
CAGE.Ptpn1.g56424	Ptpn1	164.52/240.84	274.05/312.04	202.68	293.04	0.52971	2912.5	2293.4	1.8869	0.97041	0.029588	0.059177	0.34246	TRUE
CAGE.Sod2.g18889	Sod2	337.96/576.28	643.03/543.37	457.12	593.2	0.37523	28397	5230.2	1.8817	0.97006	0.029939	0.059879	0.34424	TRUE
CAGE.Socs3.g33111	Socs3	265.42/219.59	384.49/297.63	242.51	341.06	0.49027	1050.2	2750.8	1.879	0.96988	0.03012	0.060241	0.34526	TRUE
CAGE.Myd88.g56893	Myd88	481/489.61	731.32/514.55	485.3	622.93	0.35953	36.986	5557.2	1.8462	0.96757	0.032432	0.064864	0.3564	TRUE
CAGE.Cxcl9.g11935	Cxcl9	468.44/422.52	617.08/537.25	445.48	577.16	0.37288	1054.5	5095.2	1.8448	0.96747	0.032534	0.065068	0.35692	TRUE
CAGE.Irf8.g48786	Irf8	152.77/226.68	183.23/366.09	189.72	274.66	0.5314	2731.1	2144.8	1.834	0.96667	0.033331	0.066661	0.36078	TRUE
CAGE.Ccrl2.g5782	Ccrl2	607.03/622.53	816.13/718.85	614.78	767.49	0.31961	120.09	7062.6	1.8171	0.9654	0.034598	0.069197	0.36608	TRUE
CAGE.Psmb9.g54543	Psmb9	233.82/315.43	369.3/380.5	274.62	374.9	0.44766	3330.5	3120.3	1.7952	0.96369	0.036313	0.072626	0.37411	TRUE
CAGE.Tor1b.g22243	Tor1b	454.26/583.78	425.31/336.54	519.02	380.93	-0.44526	8387.3	5948.7	1.7904	0.036695	0.96331	0.07339	0.37564	FALSE
CAGE.Irf5.g3371	Irf5	324.99/382.1	393.03/540.13	353.55	466.58	0.39924	1630.7	4031	1.7804	0.96249	0.037509	0.075017	0.37977	TRUE
CAGE.Nod1.g12039	Nod1	331.07/188.34	376.89/335.82	259.71	356.36	0.45495	10186	2948.6	1.7799	0.96246	0.037542	0.075084	0.37994	TRUE
CAGE.Ptpn1.g47794	Ptpn1	518.69/386.27	596.51/562.47	452.48	579.49	0.35624	8768	5176.4	1.7653	0.96125	0.038753	0.077506	0.38526	TRUE
CAGE.Samd9l.g8833	Samd9l	513.42/382.52	553.79/593.1	447.97	573.44	0.35555	8568.1	5124.1	1.7528	0.96019	0.039814	0.079628	0.38923	TRUE
CAGE.Cd40.g54655	Cd40	162.5/181.26	221.83/274.21	171.88	248.02	0.52652	176.01	1940.4	1.7285	0.95805	0.041947	0.083894	0.39767	TRUE
CAGE.Nlrc5.g49113	Nlrc5	301.49/251.68	340.82/406.09	276.58	373.45	0.43186	1240.6	3142.9	1.7279	0.958	0.042002	0.084004	0.39785	TRUE
CAGE.Fgl2.g77431	Fgl2	378.08/318.76	526.58/384.83	348.42	455.7	0.38629	1759	3971.7	1.7023	0.95565	0.04435	0.0887	0.40721	TRUE
CAGE.Dhx58.g67461	Dhx58	56.732/306.26	291.14/225.2	181.5	258.17	0.50602	31133	2050.6	1.6932	0.95479	0.045214	0.090428	0.41034	TRUE
CAGE.Tapbp.g13096	Tapbp	636.21/651.7	506.96/493.65	643.95	500.3	-0.36351	119.96	7402.5	1.6696	0.047497	0.9525	0.094995	0.41876	FALSE
CAGE.Irf7.g53344	Irf7	225.31/389.6	224.36/194.94	307.45	209.65	-0.5502	13496	3498.7	1.6535	0.049117	0.95088	0.098235	0.42453	FALSE
CAGE.Ccrl2.g18544	Ccrl2	469.25/370.43	374.68/691.83	419.84	533.25	0.34424	4882.7	4798.1	1.6372	0.94921	0.050789	0.10158	0.43049	TRUE
CAGE.Dhx58.g27850	Dhx58	492.76/439.6	343.98/350.24	466.18	347.11	-0.42443	1412.6	5335.3	1.6301	0.051537	0.94846	0.10307	0.43288	FALSE
CAGE.Psme2.g40929	Psme2	386.18/400.02	583.22/420.86	393.1	502.04	0.35211	95.724	4488.4	1.6261	0.94803	0.051965	0.10393	0.43455	TRUE
CAGE.Nampt.g34625	Nampt	136.56/102.92	177.53/180.88	119.74	179.21	0.57773	565.83	1345.2	1.6213	0.9475	0.052502	0.105	0.43646	TRUE
CAGE.Cd274.g65884	Cd274	354.98/182.09	357.59/357.44	268.54	357.52	0.41157	14945	3050.2	1.6111	0.94643	0.053574	0.10715	0.44062	TRUE
CAGE.Gch1.g57494	Gch1	140.21/313.76	137.97/153.5	226.99	145.74	-0.63572	15061	2572.4	1.602	0.054576	0.94542	0.10915	0.44398	FALSE
CAGE.Arid5b.g55213	Arid5b	148.72/340.43	256.01/401.76	244.58	328.89	0.42581	18377	2774.5	1.6006	0.94527	0.054729	0.10946	0.44457	TRUE
CAGE.Pfkp.g76322	Pfkp	376.86/642.95	312.34/466.26	509.9	389.3	-0.38847	35400	5842.8	1.5778	0.057308	0.94269	0.11462	0.45315	FALSE
CAGE.Znfx1.g55789	Znfx1	187.21/217.93	350.63/203.58	202.57	277.11	0.45011	471.6	2292.1	1.5569	0.94025	0.059753	0.11951	0.46102	TRUE
CAGE.Ifi30.g15621	Ifi30	750.48/859.62	931.32/977.92	805.05	954.62	0.24557	5955.9	9282.7	1.5524	0.93972	0.060281	0.12056	0.46265	TRUE
CAGE.Vamp8.g37909	Vamp8	288.52/230.84	298.41/389.51	259.68	343.96	0.40415	1663.4	2948.3	1.5522	0.93969	0.06031	0.12062	0.46265	TRUE
CAGE.Pml.g28679	Pml	289.74/177.09	150/157.46	233.41	153.73	-0.5993	6344.6	2646.2	1.549	0.060685	0.93931	0.12137	0.46374	FALSE
CAGE.Trim21.g39125	Trim21	485.46/492.52	268.03/478.15	488.99	373.09	-0.38936	24.921	5600	1.5488	0.06072	0.93928	0.12144	0.46374	FALSE
CAGE.Irf8.g66984	Irf8	241.52/309.18	268.03/455.81	275.35	361.92	0.39318	2289.3	3128.7	1.5478	0.93917	0.060835	0.12167	0.464	TRUE
CAGE.Mvb12a.g22486	Mvb12a	459.12/247.09	458.22/442.12	353.11	450.17	0.34948	22478	4025.9	1.5298	0.93696	0.063039	0.12608	0.47109	TRUE
CAGE.Gpr18.g50697	Gpr18	174.25/165.84	234.81/237.82	170.04	236.31	0.47241	35.338	1919.5	1.5125	0.9348	0.065202	0.1304	0.4775	TRUE
CAGE.Ncoa7.g16697	Ncoa7	314.86/353.77	400.31/454.37	334.31	427.34	0.35325	756.77	3808.8	1.5074	0.93414	0.065858	0.13172	0.47975	TRUE
CAGE.Lcp2.g41868	Lcp2	549.49/275.43	289.55/328.62	412.46	309.09	-0.41508	37554	4712.6	1.5058	0.066054	0.93395	0.13211	0.4804	FALSE
CAGE.Gpr18.g46142	Gpr18	209.5/189.18	221.2/320.33	199.34	270.76	0.43992	206.6	2255	1.5041	0.93372	0.066277	0.13255	0.48118	TRUE
CAGE.Trim14.g10944	Trim14	64.431/85.837	64.24/1.081	75.134	32.66	-1.1775	229.11	838.72	1.4999	0.06682	0.93318	0.13364	0.48263	FALSE
CAGE.Cmpk2.g67223	Cmpk2	395.1/295.01	459.49/418.34	345.05	438.91	0.34622	5008.3	3932.8	1.4967	0.93276	0.067242	0.13448	0.48423	TRUE
CAGE.Ifi30.g30495	Ifi30	368.76/594.61	658.85/526.44	481.68	592.64	0.29852	25505	5515.2	1.4941	0.93243	0.06757	0.13514	0.48514	TRUE
CAGE.Il7.g76577	Il7	157.23/186.26	275.63/199.26	171.74	237.44	0.46503	421.38	1938.9	1.4921	0.93216	0.06784	0.13568	0.48581	TRUE
CAGE.Csf1.g59347	Csf1	708.34/429.6	351.89/545.53	568.97	448.71	-0.34188	38846	6529.4	1.4882	0.068346	0.93165	0.13669	0.48736	FALSE
CAGE.Txnip.g43175	Txnip	786.14/448.35	461.39/523.19	617.25	492.29	-0.32575	57050	7091.4	1.4839	0.068922	0.93108	0.13784	0.48917	FALSE
CAGE.Ifitm2.g2970	Ifitm2	586.77/380.02	623.09/561.39	483.39	592.24	0.29244	21373	5535	1.4631	0.92827	0.071726	0.14345	0.49745	TRUE
CAGE.Ido1.g34492	Ido1	101.71/339.6	316.77/270.6	220.66	293.69	0.41086	28295	2499.6	1.4607	0.92795	0.072045	0.14409	0.4981	TRUE
CAGE.Il10ra.g68402	Il10ra	293.38/245.01	351.26/345.55	269.2	348.41	0.37089	1170	3057.8	1.4324	0.92399	0.076013	0.15203	0.50892	TRUE
CAGE.Zbp1.g70377	Zbp1	155.2/335.43	348.73/291.14	245.32	319.94	0.38177	16241	2783	1.4145	0.92139	0.078612	0.15722	0.51186	TRUE
CAGE.Il18bp.g70410	Il18bp	335.12/247.51	200.31/544.09	291.32	372.2	0.35243	3837.9	3312.7	1.4054	0.92004	0.079958	0.15992	0.51537	TRUE
CAGE.Arl4a.g65511	Arl4a	481/535.44	358.54/446.44	508.22	402.49	-0.33576	1481.6	5823.3	1.3855	0.082945	0.91705	0.16589	0.52328	FALSE
CAGE.Lpar6.g22044	Lpar6	302.7/465.02	272.78/312.76	383.86	292.77	-0.38965	13173	4381.5	1.3761	0.084391	0.91561	0.16878	0.52674	FALSE
CAGE.Pim1.g3396	Pim1	299.46/190.01	330.06/304.12	244.74	317.09	0.37232	5990.1	2776.4	1.3731	0.91514	0.084857	0.16971	0.528	TRUE
CAGE.Nod1.g67354	Nod1	571.78/375.43	470.25/678.85	473.6	574.55	0.27822	19275	5421.4	1.371	0.91481	0.085189	0.17038	0.52883	TRUE
CAGE.Epsti1.g69564	Epsti1	237.46/203.34	235.76/341.59	220.4	288.67	0.38775	582.11	2496.7	1.3663	0.91408	0.085924	0.17185	0.53054	TRUE
CAGE.Ifi30.g38878	Ifi30	446.97/478.77	304.74/422.3	462.87	363.52	-0.34771	505.81	5296.9	1.365	0.086123	0.91388	0.17225	0.5311	FALSE
CAGE.Samhd1.g38644	Samhd1	485.06/441.69	352.53/375.46	463.37	363.99	-0.34741	940.5	5302.7	1.3647	0.086171	0.91383	0.17234	0.53118	FALSE
CAGE.Isg20.g69655	Isg20	196.54/341.27	336.7/350.96	268.9	343.83	0.35346	10473	3054.4	1.3558	0.91242	0.087581	0.17516	0.53477	TRUE
CAGE.Plscr1.g28247	Plscr1	388.21/487.52	381.32/303.75	437.86	342.54	-0.3533	4931.7	5006.9	1.3472	0.088963	0.91104	0.17793	0.5383	FALSE
CAGE.Helz2.g30485	Helz2	220.04/435.85	300.63/191.69	327.95	246.16	-0.4124	23288	3735.2	1.3382	0.090421	0.90958	0.18084	0.5419	FALSE
CAGE.Ncoa3.g67372	Ncoa3	227.33/325.85	255.69/447.16	276.59	351.43	0.34438	4852.6	3143	1.3349	0.90905	0.090951	0.1819	0.54337	TRUE
CAGE.P2ry14.g39943	P2ry14	146.69/183.34	266.14/179.08	165.02	222.61	0.42965	671.59	1862	1.3347	0.909	0.090996	0.18199	0.54351	TRUE
CAGE.Il18bp.g46541	Il18bp	292.17/194.59	349.05/277.81	243.38	313.43	0.36361	4760.6	2760.8	1.3332	0.90876	0.09124	0.18248	0.54426	TRUE
CAGE.Ifih1.g73744	Ifih1	288.52/279.18	398.73/319.61	283.85	359.17	0.33847	43.642	3226.6	1.326	0.90757	0.092427	0.18485	0.5468	TRUE
CAGE.Ifih1.g45195	Ifih1	372.4/545.44	308.22/419.06	458.92	363.64	-0.33491	14971	5251.1	1.3149	0.094278	0.90572	0.18856	0.55137	FALSE
CAGE.Psmb9.g44665	Psmb9	324.18/499.61	421.51/222.68	411.89	322.1	-0.3538	15387	4706	1.309	0.095272	0.90473	0.19054	0.55303	FALSE
CAGE.Ifitm2.g50680	Ifitm2	86.313/193.76	175.95/207.91	140.04	191.93	0.452	5772.2	1576.5	1.3069	0.90436	0.095643	0.19129	0.55381	TRUE
CAGE.Sri.g30490	Sri	223.69/425.85	445.56/362.85	324.77	404.21	0.31481	20436	3698.6	1.3062	0.90426	0.095743	0.19149	0.55396	TRUE
CAGE.Cfh.g25922	Cfh	284.06/337.1	386.39/388.43	310.58	387.41	0.31797	1406.3	3534.8	1.2922	0.90186	0.09814	0.19628	0.55964	TRUE
CAGE.Ptpn1.g40281	Ptpn1	337.15/235.84	385.75/334.38	286.5	360.07	0.32873	5131.4	3257.1	1.2891	0.90132	0.098676	0.19735	0.56107	TRUE
CAGE.Eif2ak2.g74366	Eif2ak2	541.38/537.11	433.22/443.2	539.25	438.21	-0.2987	9.1423	6183.8	1.2848	0.09943	0.90057	0.19886	0.5628	FALSE
CAGE.Eif2ak2.g63611	Eif2ak2	281.23/251.68	287.02/386.63	266.45	336.83	0.337	436.59	3026.2	1.2792	0.89959	0.10041	0.20081	0.56507	TRUE
CAGE.Casp3.g33465	Casp3	438.46/294.6	290.19/608.23	366.53	449.21	0.29275	10348	4181	1.2787	0.8995	0.1005	0.201	0.56527	TRUE
CAGE.Ccl7.g18069	Ccl7	119.95/320.85	316.45/251.15	220.4	283.8	0.36331	20180	2496.7	1.2689	0.89776	0.10224	0.20448	0.56956	TRUE
CAGE.Vamp8.g76536	Vamp8	568.94/477.94	636.07/605.35	523.44	620.71	0.24546	4140.6	6000.1	1.2557	0.89539	0.10461	0.20921	0.57461	TRUE
CAGE.Pfkp.g40497	Pfkp	131.29/144.59	252.84/121.79	137.94	187.32	0.43869	88.395	1552.7	1.2531	0.89489	0.10511	0.21023	0.57548	TRUE
CAGE.Ifi35.g76977	Ifi35	206.26/315.01	206.96/178.72	260.64	192.84	-0.4327	5913.7	2959.3	1.2463	0.10633	0.89367	0.21266	0.57756	FALSE
CAGE.Cd274.g35102	Cd274	303.11/483.35	475.63/477.43	393.23	476.53	0.27654	16244	4490	1.2431	0.89309	0.10691	0.21383	0.57858	TRUE
CAGE.Ccrl2.g58127	Ccrl2	320.13/487.94	307.59/332.22	404.03	319.91	-0.33589	14080	4615	1.2384	0.10779	0.89221	0.21557	0.58059	FALSE
CAGE.Txnip.g39493	Txnip	447.78/223.76	499.99/324.65	335.77	412.32	0.29552	25092	3825.6	1.2377	0.89209	0.10791	0.21581	0.58079	TRUE
CAGE.Nlrc5.g63127	Nlrc5	226.12/192.51	343.03/195.66	209.31	269.35	0.36227	564.75	2369.4	1.2333	0.89126	0.10874	0.21747	0.5828	TRUE
CAGE.Casp3.g2078	Casp3	254.08/361.68	425.63/333.3	307.88	379.46	0.30072	5789.5	3503.7	1.2094	0.88674	0.11326	0.22652	0.59252	TRUE
CAGE.Tnfaip3.g17627	Tnfaip3	221.25/247.93	353.16/240.34	234.59	296.75	0.33781	355.74	2659.7	1.2053	0.88595	0.11405	0.22811	0.59412	TRUE
CAGE.Tnfaip6.g72894	Tnfaip6	450.61/563.36	520.56/310.24	506.99	415.4	-0.28681	6355.8	5809	1.2016	0.11475	0.88525	0.22951	0.59532	FALSE
CAGE.Ccl7.g10029	Ccl7	211.12/197.93	193.35/330.78	204.52	262.07	0.35611	87.091	2314.5	1.1961	0.88416	0.11584	0.23168	0.59755	TRUE
CAGE.Sspn.g15748	Sspn	462.77/517.52	584.49/571.48	490.15	577.98	0.23737	1499	5613.4	1.1723	0.87947	0.12053	0.24106	0.60755	TRUE
CAGE.Helz2.g18737	Helz2	429.14/377.52	365.19/598.86	403.33	482.02	0.25657	1332.2	4606.8	1.1595	0.87687	0.12313	0.24626	0.61275	TRUE
CAGE.Ncoa3.g8503	Ncoa3	863.94/650.03	802.52/495.09	756.99	648.8	-0.22217	22880	8721.1	1.1584	0.12335	0.87665	0.24669	0.61322	FALSE
CAGE.Il10ra.g59866	Il10ra	377.67/244.59	449.04/304.12	311.13	376.58	0.27462	8854.8	3541.2	1.0998	0.86429	0.13571	0.27142	0.63593	TRUE
CAGE.Epsti1.g36228	Epsti1	401.99/222.51	390.18/365.37	312.25	377.78	0.27405	16106	3554.1	1.0992	0.86416	0.13584	0.27168	0.63595	TRUE
CAGE.Il15.g17659	Il15	516.26/894.62	871.51/734.34	705.44	802.93	0.18649	71580	8119.4	1.0819	0.86034	0.13966	0.27931	0.64256	TRUE
CAGE.Tapbp.g32749	Tapbp	67.268/287.93	231.33/220.52	177.6	225.92	0.34548	24346	2005.9	1.079	0.85969	0.14031	0.28061	0.64381	TRUE
CAGE.Csf1.g79418	Csf1	528.82/422.94	531.32/577.6	475.88	554.46	0.22007	5605.9	5447.8	1.0647	0.85649	0.14351	0.28702	0.64931	TRUE
CAGE.Ifi35.g1940	Ifi35	347.68/246.26	393.35/322.85	296.97	358.1	0.26921	5143.4	3377.9	1.0518	0.85355	0.14645	0.29291	0.65502	TRUE
CAGE.Ogfr.g18095	Ogfr	416.98/542.11	340.82/463.38	479.54	402.1	-0.25353	7828.6	5490.3	1.0452	0.14797	0.85203	0.29594	0.65792	FALSE
CAGE.Sspn.g65327	Sspn	379.29/295.43	404.43/399.6	337.36	402.01	0.25226	3516.5	3844	1.0428	0.85148	0.14852	0.29705	0.65875	TRUE
CAGE.Pim1.g32599	Pim1	283.25/337.51	355.38/388.43	310.38	371.9	0.26011	1472.1	3532.6	1.0351	0.84968	0.15032	0.30064	0.6613	TRUE
CAGE.Ifitm1.g44333	Ifitm1	583.93/486.27	718.66/512.74	535.1	615.7	0.20207	4768.8	6135.6	1.029	0.84826	0.15174	0.30349	0.6637	TRUE
CAGE.Tdrd7.g17728	Tdrd7	361.06/355.02	461.39/384.47	358.04	422.93	0.23969	18.25	4082.9	1.0155	0.84508	0.15492	0.30985	0.66924	TRUE
CAGE.Psme2.g52999	Psme2	283.66/271.26	317.72/350.24	277.46	333.98	0.26659	76.841	3153	1.0065	0.84291	0.15709	0.31417	0.67306	TRUE
CAGE.Fpr1.g53156	Fpr1	151.96/175.01	245.25/167.91	163.48	206.58	0.33573	265.6	1844.4	1.0035	0.84218	0.15782	0.31564	0.67439	TRUE
CAGE.St3gal5.g13517	St3gal5	332.29/462.94	450.31/479.59	397.61	464.95	0.2252	8534.9	4540.7	0.99935	0.84119	0.15881	0.31762	0.67598	TRUE
CAGE.Cxcl9.g79627	Cxcl9	412.52/526.27	536.7/545.17	469.4	540.94	0.20425	6469.8	5372.6	0.97602	0.83547	0.16453	0.32905	0.68482	TRUE
CAGE.Helz2.g46722	Helz2	327.83/337.1	418.67/365.73	332.46	392.2	0.23773	42.963	3787.4	0.97064	0.83414	0.16586	0.33173	0.68676	TRUE
CAGE.Isg20.g74586	Isg20	456.69/451.69	486.39/561.75	454.19	524.07	0.20604	12.52	5196.2	0.96939	0.83383	0.16617	0.33235	0.68746	TRUE
CAGE.Irf2.g18321	Irf2	406.44/296.68	325/500.85	351.56	412.92	0.23149	6023.9	4008	0.96927	0.83379	0.16621	0.33241	0.68748	TRUE
CAGE.Isg20.g34274	Isg20	530.04/370.02	345.25/415.82	450.03	380.53	-0.24141	12803	5147.9	0.96857	0.16638	0.83362	0.33276	0.68776	FALSE
CAGE.Sod2.g54011	Sod2	264.61/38.752	239.55/143.41	151.68	191.48	0.33419	25507	1709.5	0.96258	0.8321	0.1679	0.3358	0.69007	TRUE
CAGE.Casp1.g57861	Casp1	305.14/365.02	363.6/425.18	335.08	394.39	0.2345	1792.8	3817.6	0.96004	0.83148	0.16852	0.33703	0.69102	TRUE
CAGE.Cd274.g72130	Cd274	298.25/254.59	351.58/308.08	276.42	329.83	0.25401	952.77	3141	0.95294	0.82969	0.17031	0.34062	0.69348	TRUE
CAGE.Ptgs2.g1834	Ptgs2	660.93/405.02	623.41/588.41	532.97	605.91	0.18472	32744	6110.9	0.93306	0.82461	0.17539	0.35079	0.70126	TRUE
CAGE.Tnfaip2.g10199	Tnfaip2	375.24/658.36	567.4/609.67	516.8	588.53	0.18718	40079	5923	0.93208	0.82435	0.17565	0.3513	0.70164	TRUE
CAGE.Gch1.g45755	Gch1	320.53/446.27	384.17/505.54	383.4	444.85	0.21396	7904.7	4376.2	0.92895	0.82354	0.17646	0.35292	0.70255	TRUE
CAGE.Lcp2.g149	Lcp2	340.8/521.69	508.54/484.28	431.24	496.41	0.20259	16361	4930.2	0.92808	0.82332	0.17668	0.35337	0.70294	TRUE
CAGE.Samhd1.g76381	Samhd1	294.6/473.35	384.81/504.82	383.98	444.81	0.21166	15977	4382.9	0.9189	0.82092	0.17908	0.35815	0.70679	TRUE
CAGE.Psmb10.g42990	Psmb10	127.24/345.43	230.38/336.9	236.34	283.64	0.26221	23804	2679.8	0.91379	0.81959	0.18041	0.36083	0.70878	TRUE
CAGE.Nmi.g18279	Nmi	402.8/341.27	368.35/493.65	372.03	431	0.21173	1893	4244.7	0.90509	0.81729	0.18271	0.36542	0.71218	TRUE
CAGE.Arid5b.g14447	Arid5b	376.86/439.19	352.84/586.25	408.02	469.55	0.20215	1942.2	4661.2	0.90114	0.81624	0.18376	0.36752	0.71345	TRUE
CAGE.Ptpn2.g2619	Ptpn2	479.79/352.1	498.09/457.61	415.94	477.85	0.19973	8152.3	4752.9	0.89802	0.81541	0.18459	0.36918	0.71483	TRUE
CAGE.Trim14.g7164	Trim14	586.36/617.94	707.9/642.82	602.15	675.36	0.16527	498.67	6915.6	0.88033	0.81066	0.18934	0.37868	0.72218	TRUE
CAGE.Oas3.g40068	Oas3	368.35/292.1	368.03/399.96	330.22	384	0.21704	2907.4	3761.5	0.87677	0.8097	0.1903	0.38061	0.72338	TRUE
CAGE.Irf7.g52136	Irf7	205.86/104.17	181.96/201.06	155.01	191.51	0.30327	5169.8	1747.6	0.87306	0.80866	0.19134	0.38267	0.72456	TRUE
CAGE.Lpar6.g62096	Lpar6	297.84/307.93	320.25/387.35	302.89	353.8	0.22347	50.889	3446.1	0.86731	0.80711	0.19289	0.38577	0.72662	TRUE
CAGE.Ccrl2.g39551	Ccrl2	401.17/305.01	308.22/289.7	353.09	298.96	-0.23935	4623.5	4025.7	0.85315	0.19679	0.80321	0.39358	0.73205	FALSE
CAGE.Csf1.g56761	Csf1	339.99/393.35	453.48/389.87	366.67	421.67	0.20114	1423.9	4182.6	0.85052	0.80248	0.19752	0.39504	0.73282	TRUE
CAGE.Cd40.g15858	Cd40	511.8/518.77	438.6/463.02	515.29	450.81	-0.19246	24.3	5905.4	0.83903	0.20072	0.79928	0.40145	0.73739	FALSE
CAGE.Trim21.g42744	Trim21	252.05/131.67	277.21/184.49	191.86	230.85	0.26562	7245.5	2169.3	0.83707	0.79872	0.20128	0.40256	0.7381	TRUE
CAGE.Lcp2.g40407	Lcp2	146.29/141.26	198.1/156.74	143.77	177.42	0.3015	12.654	1619.2	0.83622	0.79845	0.20155	0.4031	0.73857	TRUE
CAGE.Bank1.g34902	Bank1	397.12/431.69	254.43/459.78	414.4	357.1	-0.21415	597.31	4735.1	0.83274	0.2025	0.7975	0.40499	0.73974	FALSE
CAGE.Fgl2.g43744	Fgl2	138.99/223.76	266.77/170.79	181.38	218.78	0.26915	3592.7	2049.2	0.82631	0.79568	0.20432	0.40864	0.74252	TRUE
CAGE.Samd9l.g35936	Samd9l	519.91/527.52	438.29/482.48	523.71	460.38	-0.18557	29.011	6003.3	0.81741	0.20685	0.79315	0.41369	0.7458	FALSE
CAGE.Tdrd7.g48069	Tdrd7	361.46/254.18	298.41/221.6	307.82	260.01	-0.24268	5755	3503	0.80784	0.20959	0.79041	0.41918	0.74958	FALSE
CAGE.Ptpn1.g50876	Ptpn1	143.86/281.26	298.41/205.39	212.56	251.9	0.24393	9440.3	2406.7	0.80192	0.7887	0.2113	0.4226	0.75184	TRUE
CAGE.Ifitm3.g4367	Ifitm3	239.08/314.6	446.83/196.38	276.84	321.6	0.21551	2851.1	3145.9	0.79809	0.78759	0.21241	0.42482	0.75303	TRUE
CAGE.Ifi44.g60414	Ifi44	266.23/261.26	258.54/356	263.75	307.27	0.21958	12.363	2995.1	0.79528	0.78677	0.21323	0.42645	0.75413	TRUE
CAGE.Casp1.g43341	Casp1	354.57/267.93	306.96/223.76	311.25	265.36	-0.22933	3753.7	3542.6	0.77102	0.22035	0.77965	0.44069	0.76343	FALSE
CAGE.Pfkp.g3365	Pfkp	178.71/458.77	373.73/355.64	318.74	364.69	0.19371	39218	3628.9	0.76274	0.77719	0.22281	0.44562	0.76638	TRUE
CAGE.Trim14.g1910	Trim14	261.78/295.85	377.21/264.48	278.81	320.84	0.20191	580.38	3168.6	0.74673	0.77239	0.22761	0.45523	0.7723	TRUE
CAGE.Batf2.g59199	Batf2	275.15/411.27	280.69/313.48	343.21	297.09	-0.20754	9264.2	3911.5	0.73743	0.23043	0.76957	0.46086	0.77618	FALSE
CAGE.Tapbp.g38868	Tapbp	363.49/435.44	383.54/317.09	399.46	350.31	-0.18891	2588.2	4562.1	0.72767	0.23341	0.76659	0.46682	0.77992	FALSE
CAGE.Vcam1.g22560	Vcam1	169.79/372.93	345.88/277.09	271.36	311.49	0.19827	20634	3082.8	0.72267	0.76506	0.23494	0.46988	0.78201	TRUE
CAGE.Vcam1.g66484	Vcam1	25.124/55.002	52.531/57.652	40.063	55.092	0.44994	446.36	443.4	0.71369	0.75531	0.24469	0.48939	0.79385	TRUE
CAGE.Oas3.g61088	Oas3	258.94/312.93	343.98/308.8	285.94	326.39	0.19029	1457.5	3250.6	0.70957	0.76102	0.23898	0.47797	0.7871	TRUE
CAGE.Cxcl9.g22682	Cxcl9	222.87/155.01	159.18/153.14	188.94	156.16	-0.27335	2303	2135.8	0.70943	0.23903	0.76097	0.47806	0.78716	FALSE
CAGE.Vamp5.g18351	Vamp5	816.94/907.54	911.7/674.89	862.24	793.29	-0.12009	4104.4	9951.4	0.69113	0.24474	0.75526	0.48948	0.79388	FALSE
CAGE.Ogfr.g38254	Ogfr	256.91/289.18	309.49/313.48	273.05	311.49	0.18937	520.53	3102.2	0.69016	0.75495	0.24505	0.49009	0.7942	TRUE
CAGE.Cd69.g27060	Cd69	311.62/304.6	343.35/354.56	308.11	348.96	0.17906	24.659	3506.3	0.68982	0.75485	0.24515	0.49031	0.79425	TRUE
CAGE.Irf5.g29217	Irf5	305.14/252.93	256.96/378.7	279.03	317.83	0.1872	1362.8	3171.1	0.68899	0.75458	0.24542	0.49083	0.79455	TRUE
CAGE.Dhx58.g69386	Dhx58	328.23/358.77	499.99/272.77	343.5	386.38	0.16925	466.1	3914.9	0.68533	0.75343	0.24657	0.49314	0.79567	TRUE
CAGE.Ripk2.g6696	Ripk2	283.66/326.68	200.63/490.4	305.17	345.52	0.17859	925.46	3472.4	0.68469	0.75323	0.24677	0.49354	0.79591	TRUE
CAGE.Vcam1.g10754	Vcam1	322.16/311.68	342.72/373.3	316.92	358.01	0.17536	54.862	3607.9	0.68407	0.75303	0.24697	0.49393	0.79613	TRUE
CAGE.Psmb10.g23354	Psmb10	403.61/392.93	395.56/308.8	398.27	352.18	-0.17695	56.945	4548.3	0.68339	0.24718	0.75282	0.49436	0.79644	FALSE
CAGE.Sp110.g66779	Sp110	204.23/295.85	208.86/363.57	250.04	286.21	0.1942	4196.4	2837.4	0.67909	0.75146	0.24854	0.49708	0.79775	TRUE
CAGE.P2ry14.g72636	P2ry14	379.29/253.76	318.03/396.36	316.53	357.2	0.17387	7879	3603.4	0.6775	0.75096	0.24904	0.49809	0.79814	TRUE
CAGE.Batf2.g44136	Batf2	299.46/422.94	330.38/478.51	361.2	404.44	0.16272	7622.8	4119.4	0.67378	0.74977	0.25023	0.50045	0.79968	TRUE
CAGE.Fgl2.g14097	Fgl2	258.94/327.93	329.11/333.66	293.44	331.39	0.17491	2379.9	3337.1	0.65695	0.74439	0.25561	0.51122	0.80551	TRUE
CAGE.Arid5b.g20937	Arid5b	530.44/517.11	388.6/557.42	523.77	473.01	-0.14677	88.922	6004	0.6551	0.2562	0.7438	0.5124	0.80638	FALSE
CAGE.Pim1.g30237	Pim1	343.63/375.02	358.22/277.45	359.32	317.84	-0.17648	492.48	4097.7	0.6481	0.25846	0.74154	0.51692	0.80899	FALSE
CAGE.Pml.g46401	Pml	491.14/325.85	341.45/386.99	408.49	364.22	-0.16506	13660	4666.6	0.64806	0.25847	0.74153	0.51695	0.80902	FALSE
CAGE.Fpr1.g10480	Fpr1	374.02/404.18	459.49/232.41	389.1	345.95	-0.16914	454.82	4442.2	0.6475	0.25866	0.74134	0.51731	0.80922	FALSE
CAGE.St3gal5.g63428	St3gal5	260.56/350.43	276.26/258.71	305.5	267.49	-0.19101	4038.4	3476.2	0.64466	0.25957	0.74043	0.51915	0.81011	FALSE
CAGE.Pim1.g77230	Pim1	103.74/80.42	132.91/92.604	92.079	112.76	0.28942	271.86	1030.7	0.64406	0.73969	0.26031	0.52061	0.81075	TRUE
CAGE.Tnfaip3.g46509	Tnfaip3	339.17/337.1	461.39/294.75	338.14	378.07	0.16058	2.1563	3852.9	0.64329	0.73998	0.26002	0.52004	0.81056	TRUE
CAGE.Bank1.g46825	Bank1	298.25/300.01	437.02/236.01	299.13	336.52	0.16937	1.5599	3402.8	0.64091	0.73921	0.26079	0.52158	0.81138	TRUE
CAGE.Sp110.g13427	Sp110	429.95/228.34	380.37/356	329.14	368.19	0.16126	20322	3749.1	0.63766	0.73815	0.26185	0.52369	0.81248	TRUE
CAGE.Vamp5.g78873	Vamp5	496.4/424.19	502.53/510.58	460.29	506.55	0.13787	2607.7	5267	0.63741	0.73807	0.26193	0.52386	0.81261	TRUE
CAGE.Il6.g6982	Il6	282.85/290.85	234.17/412.21	286.85	323.19	0.17155	31.983	3261.2	0.63646	0.73776	0.26224	0.52447	0.81293	TRUE
CAGE.Tnfaip6.g57464	Tnfaip6	234.63/143.76	261.07/175.48	189.19	218.28	0.20529	4128.7	2138.7	0.6289	0.73529	0.26471	0.52943	0.81511	TRUE
CAGE.Bpgm.g41441	Bpgm	267.45/120.01	256.01/189.17	193.73	222.59	0.1994	10870	2190.7	0.61666	0.73127	0.26873	0.53747	0.81954	TRUE
CAGE.Csf1.g66268	Csf1	202.21/442.1	291.14/278.89	322.16	285.01	-0.17614	28775	3668.4	0.61323	0.26986	0.73014	0.53972	0.82075	FALSE
CAGE.Vamp8.g27810	Vamp8	197.35/212.09	206.96/144.49	204.72	175.73	-0.21917	108.74	2316.7	0.6024	0.27345	0.72655	0.54691	0.82418	FALSE
CAGE.Irf7.g38531	Irf7	412.52/309.6	354.43/445	361.06	399.71	0.14635	5296.7	4117.8	0.60239	0.72654	0.27346	0.54692	0.82418	TRUE
CAGE.Sri.g42404	Sri	185.59/458.35	298.1/273.85	321.97	285.97	-0.1705	37199	3666.3	0.59457	0.27607	0.72393	0.55213	0.82734	FALSE
CAGE.Ptgs2.g41798	Ptgs2	521.12/447.52	648.09/408.97	484.32	528.53	0.12578	2708.6	5545.8	0.59367	0.72363	0.27637	0.55273	0.82759	TRUE
CAGE.Vamp5.g26652	Vamp5	440.89/389.6	480.06/268.8	415.24	374.43	-0.14888	1315.1	4744.8	0.59251	0.27675	0.72325	0.55351	0.828	FALSE
CAGE.Irf5.g34971	Irf5	330.67/314.6	256.64/317.81	322.63	287.22	-0.16716	129.09	3673.9	0.58414	0.27956	0.72044	0.55912	0.83066	FALSE
CAGE.Ptgs2.g63477	Ptgs2	386.59/440.44	372.78/532.2	413.51	452.49	0.12966	1449.9	4724.8	0.56708	0.71467	0.28533	0.57066	0.83687	TRUE
CAGE.Ptpn2.g71431	Ptpn2	400.77/323.76	364.87/286.82	362.27	325.84	-0.15243	2964.9	4131.8	0.56664	0.28548	0.71452	0.57096	0.83714	FALSE
CAGE.Eif2ak2.g61795	Eif2ak2	246.38/318.35	239.87/261.24	282.36	250.55	-0.17179	2589.8	3209.5	0.56149	0.28723	0.71277	0.57447	0.83888	FALSE
CAGE.Cxcl9.g18369	Cxcl9	638.64/666.7	686.38/521.75	652.67	604.07	-0.11146	393.64	7504	0.56102	0.28739	0.71261	0.57478	0.83916	FALSE
CAGE.Ccl7.g9644	Ccl7	495.19/369.6	481.01/462.66	432.39	471.83	0.12565	7886.1	4943.5	0.56093	0.71258	0.28742	0.57485	0.83921	TRUE
CAGE.Ifi35.g63028	Ifi35	339.17/287.51	400.63/292.95	313.34	346.79	0.14586	1334.5	3566.7	0.55997	0.71225	0.28775	0.5755	0.83968	TRUE
CAGE.Arid5b.g69943	Arid5b	401.58/473.35	386.7/410.05	437.47	398.38	-0.13472	2575.8	5002.3	0.55268	0.29024	0.70976	0.58048	0.84233	FALSE
CAGE.Sod2.g5271	Sod2	497.62/357.93	376.58/401.76	427.78	389.17	-0.13612	9756.1	4890	0.55207	0.29045	0.70955	0.5809	0.84239	FALSE
CAGE.Casp1.g506	Casp1	310/220.43	239.24/231.69	265.21	235.46	-0.17096	4011.6	3012	0.54206	0.29389	0.70611	0.58778	0.84576	FALSE
CAGE.Ogfr.g5841	Ogfr	387.8/606.69	561.07/514.91	497.25	537.99	0.11339	23957	5695.9	0.5398	0.70533	0.29467	0.58933	0.84643	TRUE
CAGE.Gpr18.g50480	Gpr18	415.76/320.01	448.41/357.08	367.89	402.75	0.13027	4583.9	4196.8	0.53809	0.70474	0.29526	0.59051	0.84698	TRUE
CAGE.Tdrd7.g32564	Tdrd7	532.06/540.44	584.8/571.48	536.25	578.14	0.10831	35.092	6149	0.53418	0.70339	0.29661	0.59322	0.84868	TRUE
CAGE.Trim21.g62875	Trim21	221.66/62.086	76.898/248.99	141.87	162.94	0.19845	12732	1597.5	0.52713	0.70089	0.29911	0.59822	0.85169	TRUE
CAGE.Il7.g6964	Il7	463.98/238.34	438.6/329.7	351.16	384.15	0.12917	25457	4003.4	0.52133	0.69893	0.30107	0.60214	0.85397	TRUE
CAGE.Isg20.g31491	Isg20	184.78/180.01	174.05/143.77	182.4	158.91	-0.19771	11.403	2060.9	0.51742	0.30243	0.69757	0.60486	0.85555	FALSE
CAGE.Fpr1.g73949	Fpr1	431.97/405.85	538.92/370.05	418.91	454.49	0.11732	341.14	4787.3	0.51415	0.69643	0.30357	0.60715	0.85681	TRUE
CAGE.Nod1.g8378	Nod1	387.4/263.76	320.25/268.8	325.58	294.53	-0.14415	7642.8	3707.9	0.50997	0.30504	0.69496	0.61007	0.85808	FALSE
CAGE.Tnfaip2.g45860	Tnfaip2	350.12/365.85	344.93/435.27	357.98	390.1	0.12363	123.77	4082.2	0.50272	0.69242	0.30758	0.61516	0.86006	TRUE
CAGE.Cxcl10.g9275	Cxcl10	627.7/440.02	537.65/608.23	533.86	572.94	0.10175	17611	6121.2	0.49954	0.6913	0.3087	0.6174	0.86127	TRUE
CAGE.Nmi.g22339	Nmi	297.03/181.26	287.65/242.14	239.14	264.9	0.14696	6701.7	2712.1	0.49449	0.68952	0.31048	0.62096	0.86286	TRUE
CAGE.Tnfaip3.g14039	Tnfaip3	459.12/452.52	391.45/450.05	455.82	420.75	-0.11524	21.794	5215.1	0.48566	0.3136	0.6864	0.62721	0.8658	FALSE
CAGE.Ptpn2.g35073	Ptpn2	512.61/334.6	351.58/428.43	423.61	390	-0.11894	15844	4841.7	0.48292	0.31458	0.68542	0.62915	0.86701	FALSE
CAGE.Batf2.g43506	Batf2	177.49/230.01	175.31/278.53	203.75	226.92	0.15469	1379.2	2305.6	0.48261	0.68531	0.31469	0.62938	0.86713	TRUE
CAGE.Ido1.g63308	Ido1	297.84/455.44	380.37/433.11	376.64	406.74	0.11065	12418	4298	0.45919	0.67695	0.32305	0.6461	0.87451	TRUE
CAGE.Stat3.g21035	Stat3	194.51/296.68	327.21/211.87	245.59	269.54	0.13371	5219.4	2786.2	0.45367	0.67497	0.32503	0.65007	0.87598	TRUE
CAGE.Ripk2.g6852	Ripk2	857.46/720.87	774.04/890.01	789.16	832.02	0.076206	9329.1	9097	0.44937	0.67342	0.32658	0.65316	0.87716	TRUE
CAGE.Txnip.g8416	Txnip	562.86/527.52	544.93/615.44	545.19	580.18	0.089585	624.35	6252.9	0.44251	0.67094	0.32906	0.65812	0.87908	TRUE
CAGE.Il6.g30619	Il6	335.93/290.01	176.58/397.08	312.97	286.83	-0.12543	1054.3	3562.4	0.43802	0.33069	0.66931	0.66138	0.88021	FALSE
CAGE.Ptgs2.g33936	Ptgs2	280.01/300.85	357.91/273.13	290.43	315.52	0.11914	217.05	3302.4	0.43656	0.66878	0.33122	0.66243	0.88071	TRUE
CAGE.Samhd1.g50645	Samhd1	167.76/171.26	193.67/183.41	169.51	188.54	0.15262	6.1028	1913.4	0.43497	0.66819	0.33181	0.66362	0.88121	TRUE
CAGE.Cd40.g20256	Cd40	521.93/692.53	659.17/627.69	607.23	643.43	0.083399	14552	6974.7	0.43342	0.66764	0.33236	0.66471	0.88181	TRUE
CAGE.Psmb10.g23235	Psmb10	624.05/447.1	518.03/620.84	535.58	569.44	0.088283	15655	6141.1	0.43208	0.66716	0.33284	0.66568	0.8821	TRUE
CAGE.Socs3.g9777	Socs3	663.36/607.53	631.64/568.95	635.44	600.3	-0.081953	1558.5	7303.3	0.41126	0.34044	0.65956	0.68089	0.88838	FALSE
CAGE.Ifih1.g33662	Ifih1	305.54/229.18	276.9/303.03	267.36	289.96	0.11668	2915.8	3036.7	0.41022	0.65918	0.34082	0.68164	0.88854	TRUE
CAGE.Nmi.g72309	Nmi	111.44/311.68	166.45/216.56	211.56	191.5	-0.14297	20049	2395.2	0.40978	0.34098	0.65902	0.68197	0.88859	FALSE
CAGE.Gch1.g29828	Gch1	290.14/213.34	240.82/306.28	251.74	273.55	0.11939	2949.1	2857	0.40796	0.65835	0.34165	0.6833	0.88898	TRUE
CAGE.Ifitm2.g28198	Ifitm2	218.82/281.68	238.29/219.08	250.25	228.68	-0.12948	1975.5	2839.8	0.40473	0.34284	0.65716	0.68568	0.88993	FALSE
CAGE.Sspn.g38498	Sspn	322.16/224.59	287.65/215.84	273.37	251.74	-0.11846	4759.2	3105.9	0.38811	0.34897	0.65103	0.69794	0.89514	FALSE
CAGE.Lcp2.g48038	Lcp2	707.12/477.94	530.06/718.13	592.53	624.09	0.074751	26262	6803.6	0.38266	0.64902	0.35098	0.70197	0.89737	TRUE
CAGE.Casp7.g2417	Casp7	256.1/260.01	296.83/260.52	258.06	278.67	0.11047	7.6366	2929.6	0.38089	0.64836	0.35164	0.70328	0.89792	TRUE
CAGE.Cxcl10.g24447	Cxcl10	560.83/504.61	625.62/498.33	532.72	561.98	0.076995	1580.8	6107.9	0.37437	0.64593	0.35407	0.70813	0.90004	TRUE
CAGE.Casp7.g44088	Casp7	345.25/316.68	182.59/433.83	330.97	308.21	-0.10244	408.2	3770.1	0.37059	0.35547	0.64453	0.71095	0.90102	FALSE
CAGE.St3gal5.g60715	St3gal5	366.33/282.1	365.19/328.26	324.21	346.72	0.096557	3547.3	3692.1	0.37047	0.64448	0.35552	0.71103	0.90102	TRUE
CAGE.Sri.g46252	Sri	285.69/178.34	181.01/245.02	232.01	213.02	-0.12269	5761.3	2630.1	0.37043	0.35553	0.64447	0.71106	0.90102	FALSE
CAGE.Sspn.g9320	Sspn	370.78/304.6	393.03/328.26	337.69	360.64	0.09461	2190.3	3847.8	0.37006	0.64433	0.35567	0.71133	0.90119	TRUE
CAGE.Ifitm1.g12357	Ifitm1	343.63/421.27	476.89/336.9	382.45	406.9	0.08917	3013.7	4365.2	0.37004	0.64432	0.35568	0.71136	0.90119	TRUE
CAGE.Bpgm.g12388	Bpgm	741.97/475.85	599.68/679.94	608.91	639.81	0.071284	35409	6994.3	0.36939	0.64408	0.35592	0.71184	0.90142	TRUE
CAGE.Nampt.g4770	Nampt	169.38/217.51	175.95/245.02	193.45	210.48	0.12117	1158	2187.5	0.36427	0.64217	0.35783	0.71567	0.90327	TRUE
CAGE.Samd9l.g270	Samd9l	225.31/221.26	196.2/214.75	223.28	205.48	-0.11934	8.1866	2529.8	0.35402	0.36166	0.63834	0.72332	0.90701	FALSE
CAGE.Cxcl10.g69939	Cxcl10	811.67/480.02	697.78/534.36	645.85	616.07	-0.067988	54995	7424.5	0.34556	0.36484	0.63516	0.72967	0.90941	FALSE
CAGE.Trim21.g70213	Trim21	320.13/227.51	321.83/187.37	273.82	254.6	-0.1046	4289.2	3111.1	0.34457	0.36521	0.63479	0.73041	0.9096	FALSE
CAGE.Ripk2.g6349	Ripk2	476.14/434.6	528.79/428.79	455.37	478.79	0.07219	862.75	5209.9	0.32443	0.62719	0.37281	0.74561	0.91581	TRUE
CAGE.Casp7.g66254	Casp7	313.65/415.85	412.65/275.65	364.75	344.15	-0.083625	5223	4160.5	0.31933	0.37474	0.62526	0.74947	0.91754	FALSE
CAGE.Nmi.g46158	Nmi	260.97/230.84	328.79/129.36	245.9	229.08	-0.10185	453.69	2789.8	0.31864	0.375	0.625	0.75	0.91763	FALSE
CAGE.Ifi35.g17930	Ifi35	465.61/433.77	456.64/397.44	449.69	427.04	-0.074383	506.78	5144	0.31577	0.37609	0.62391	0.75217	0.9184	FALSE
CAGE.Cmpk2.g56830	Cmpk2	147.1/84.17	89.556/119.27	115.63	104.41	-0.14595	1979.9	1298.4	0.31252	0.37732	0.62268	0.75464	0.91932	FALSE
CAGE.Il7.g72924	Il7	329.45/252.09	203.79/412.21	290.77	308	0.082783	2991.9	3306.4	0.29968	0.61779	0.38221	0.76442	0.92325	TRUE
CAGE.Ccl7.g6000	Ccl7	624.45/739.2	782.27/633.81	681.83	708.04	0.054349	6583.2	7844	0.29598	0.61638	0.38362	0.76725	0.9245	TRUE
CAGE.Mvb12a.g23797	Mvb12a	374.02/330.85	355.38/386.99	352.44	371.18	0.074561	932.1	4018.1	0.29574	0.61628	0.38372	0.76743	0.92452	TRUE
CAGE.Procr.g71879	Procr	474.12/448.77	381.32/499.41	461.44	440.37	-0.067293	321.2	5280.3	0.29002	0.3859	0.6141	0.7718	0.92638	FALSE
CAGE.Znfx1.g55714	Znfx1	141.83/287.51	319.62/138	214.67	228.81	0.091612	10612	2430.9	0.28678	0.61286	0.38714	0.77429	0.92744	TRUE
CAGE.Arl4a.g64136	Arl4a	348.9/467.52	438.92/416.18	408.21	427.55	0.066612	7035.4	4663.4	0.28316	0.61147	0.38853	0.77705	0.92874	TRUE
CAGE.Zbp1.g27845	Zbp1	515.04/632.11	680.37/510.94	573.58	595.66	0.0544	6852.4	6583.1	0.27213	0.60724	0.39276	0.78553	0.93156	TRUE
CAGE.Sod2.g31227	Sod2	369.16/375.02	366.77/410.77	372.09	388.77	0.063101	17.14	4245.3	0.256	0.60103	0.39897	0.79795	0.93649	TRUE
CAGE.Cxcl10.g8770	Cxcl10	445.34/408.35	468.03/420.86	426.85	444.45	0.058154	684.24	4879.3	0.25194	0.59946	0.40054	0.80109	0.93767	TRUE
CAGE.Psme2.g79208	Psme2	257.72/313.76	200.31/342.67	285.74	271.49	-0.07355	1570.2	3248.4	0.25006	0.40127	0.59873	0.80254	0.93826	FALSE
CAGE.Ncoa7.g14570	Ncoa7	401.99/528.36	424.36/471.31	465.17	447.83	-0.054677	7984.9	5323.6	0.23761	0.40609	0.59391	0.81218	0.94142	FALSE
CAGE.Irf7.g75134	Irf7	380.91/468.77	341.77/539.41	424.84	440.59	0.052382	3859.5	4856	0.22596	0.58938	0.41062	0.82124	0.94456	TRUE
CAGE.Nampt.g23700	Nampt	242.33/315.85	377.84/205.03	279.09	291.43	0.06224	2702.7	3171.7	0.21925	0.58677	0.41323	0.82645	0.94657	TRUE
CAGE.Nod1.g36334	Nod1	485.06/330.01	312.02/474.19	407.54	393.11	-0.051881	12019	4655.6	0.21149	0.41625	0.58375	0.8325	0.94859	FALSE
CAGE.St3gal5.g32791	St3gal5	556.78/390.43	552.84/423.38	473.61	488.11	0.043429	13836	5421.5	0.19698	0.57808	0.42192	0.84384	0.9524	TRUE
CAGE.Pfkp.g22194	Pfkp	206.26/358.77	285.44/300.51	282.51	292.98	0.052281	11629	3211.2	0.18463	0.57324	0.42676	0.85352	0.95533	TRUE
CAGE.Arl4a.g60373	Arl4a	571.78/497.52	579.42/461.94	534.65	520.68	-0.038121	2756.8	6130.4	0.1784	0.4292	0.5708	0.85841	0.95664	FALSE
CAGE.Tdrd7.g50245	Tdrd7	278.8/379.18	295.88/343.03	328.99	319.46	-0.042294	5038.8	3747.3	0.15574	0.43812	0.56188	0.87624	0.96254	FALSE
CAGE.Bank1.g3892	Bank1	487.49/446.27	508.54/403.57	466.88	456.05	-0.033779	849.47	5343.4	0.14812	0.44112	0.55888	0.88225	0.96434	FALSE
CAGE.Tnfaip3.g12995	Tnfaip3	418.19/233.34	271.52/362.13	325.77	316.82	-0.040054	17085	3710.1	0.14689	0.44161	0.55839	0.88322	0.96464	FALSE
CAGE.Sp110.g55916	Sp110	159.25/276.68	229.43/220.16	217.97	224.79	0.044292	6894.3	2468.8	0.1374	0.55464	0.44536	0.89072	0.96733	TRUE
CAGE.Myd88.g31606	Myd88	207.88/280.85	185.76/288.62	244.36	237.19	-0.042814	2661.9	2772.1	0.13627	0.4458	0.5542	0.89161	0.96747	FALSE
CAGE.Fpr1.g44598	Fpr1	233.01/274.6	271.2/250.43	253.8	260.81	0.039167	864.86	2880.6	0.13065	0.55197	0.44803	0.89605	0.96842	TRUE
CAGE.Mvb12a.g66040	Mvb12a	346.47/425.44	412.02/376.9	385.95	394.46	0.031378	3117.9	4405.7	0.12818	0.551	0.449	0.898	0.96901	TRUE
CAGE.Cd69.g20878	Cd69	429.54/234.18	348.41/299.79	331.86	324.1	-0.034017	19083	3780.4	0.12615	0.44981	0.55019	0.89961	0.96945	FALSE
CAGE.Ifi44.g37257	Ifi44	460.74/329.6	489.55/283.94	395.17	386.74	-0.031018	8599.5	4512.4	0.12545	0.45009	0.54991	0.90017	0.96966	FALSE
CAGE.Ifi30.g57652	Ifi30	299.87/221.26	273.73/235.29	260.56	254.51	-0.033774	3089.6	2958.5	0.11127	0.4557	0.5443	0.9114	0.97315	FALSE
CAGE.Il10ra.g46828	Il10ra	198.16/249.59	262.34/196.02	223.88	229.18	0.033625	1323	2536.6	0.10529	0.54192	0.45808	0.91615	0.975	TRUE
CAGE.Cd69.g59840	Cd69	393.07/577.94	472.78/513.82	485.51	493.3	0.022934	17089	5559.6	0.10455	0.54163	0.45837	0.91673	0.97528	TRUE
CAGE.Lpar6.g76877	Lpar6	506.53/463.35	471.2/483.56	484.94	477.38	-0.022642	932.25	5553	0.10154	0.45956	0.54044	0.91912	0.97628	FALSE
CAGE.Tor1b.g51048	Tor1b	369.97/388.77	343.67/428.43	379.37	386.05	0.025106	176.63	4329.6	0.10148	0.54042	0.45958	0.91917	0.97628	TRUE
CAGE.Mvb12a.g27990	Mvb12a	173.03/235.84	200/199.26	204.44	199.63	-0.034173	1972.7	2313.5	0.099996	0.46017	0.53983	0.92035	0.97671	FALSE
CAGE.Stat3.g61167	Stat3	401.17/300.43	331.64/357.8	350.8	344.72	-0.025151	5074.7	3999.2	0.09614	0.4617	0.5383	0.92341	0.97758	FALSE
CAGE.Cmtr1.g65944	Cmtr1	335.53/170.01	216.77/298.71	252.77	257.74	0.027993	13698	2868.7	0.092831	0.53698	0.46302	0.92604	0.97835	TRUE
CAGE.Tnfaip2.g53576	Tnfaip2	575.42/274.18	483.22/379.06	424.8	431.14	0.021329	45374	4855.5	0.09101	0.53626	0.46374	0.92748	0.97875	TRUE
CAGE.Cmpk2.g16786	Cmpk2	300.27/232.09	263.29/278.89	266.18	271.09	0.026254	2324.2	3023.1	0.089239	0.53555	0.46445	0.92889	0.97911	TRUE
CAGE.Batf2.g46346	Batf2	81.045/182.09	155.06/101.61	131.57	128.34	-0.035606	5105.1	1480	0.084428	0.46636	0.53364	0.93272	0.98039	FALSE
CAGE.Tnfaip6.g48013	Tnfaip6	219.63/281.26	306.64/203.22	250.45	254.93	0.025506	1899.1	2842.1	0.084129	0.53352	0.46648	0.93296	0.98048	TRUE
CAGE.Il6.g19534	Il6	260.16/487.52	455.69/302.31	373.84	379	0.019737	25848	4265.6	0.079056	0.53151	0.46849	0.93699	0.98156	TRUE
CAGE.Il18bp.g25777	Il18bp	294.19/480.44	463.6/319.97	387.32	391.79	0.016509	17343	4421.5	0.067211	0.52679	0.47321	0.94641	0.98433	TRUE
CAGE.Procr.g50185	Procr	326.21/317.1	388.92/261.6	321.65	325.26	0.016031	41.499	3662.6	0.059573	0.52375	0.47625	0.9525	0.98623	TRUE
CAGE.Oas3.g73488	Oas3	172.22/239.59	244.62/172.6	205.91	208.61	0.018697	2269.5	2330.4	0.055908	0.52229	0.47771	0.95542	0.98705	TRUE
CAGE.Epsti1.g25405	Epsti1	298.65/340.02	367.4/264.84	319.33	316.12	-0.014547	855.44	3635.8	0.053297	0.47875	0.52125	0.95749	0.98769	FALSE
CAGE.P2ry14.g68109	P2ry14	355.79/505.86	390.82/477.43	430.82	434.12	0.010991	11260	4925.3	0.047055	0.51877	0.48123	0.96247	0.98913	TRUE
CAGE.Psmb9.g19359	Psmb9	703.88/662.11	598.09/775.78	683	686.94	0.0082901	872.22	7857.6	0.044467	0.51773	0.48227	0.96453	0.98963	TRUE
CAGE.Il15.g4984	Il15	393.88/432.1	423.41/408.61	412.99	416.01	0.010484	730.46	4718.7	0.043955	0.51753	0.48247	0.96494	0.98966	TRUE
CAGE.Irf5.g14975	Irf5	429.54/374.18	394.62/403.57	401.86	399.09	-0.0099604	1532.2	4589.9	0.040913	0.48368	0.51632	0.96737	0.99058	FALSE
CAGE.Il7.g12549	Il7	567.72/366.68	517.08/422.3	467.2	469.69	0.0076493	20209	5347.2	0.034039	0.51358	0.48642	0.97285	0.9918	TRUE
CAGE.Tnfaip2.g50779	Tnfaip2	316.08/399.18	336.07/375.1	357.63	355.59	-0.008251	3453.4	4078.2	0.032026	0.48723	0.51277	0.97445	0.99238	FALSE
CAGE.Cmtr1.g46602	Cmtr1	274.34/62.086	139.87/194.22	168.21	167.04	-0.0099989	22526	1898.5	0.026895	0.48927	0.51073	0.97854	0.99347	FALSE
CAGE.Socs3.g77826	Socs3	144.26/243.76	160.76/224.84	194.01	192.8	-0.0089824	4950.1	2194	0.025863	0.48968	0.51032	0.97937	0.9936	FALSE
CAGE.Vamp8.g52249	Vamp8	209.5/197.09	229.43/179.08	203.3	204.25	0.0067459	77.007	2300.4	0.019964	0.50796	0.49204	0.98408	0.99503	TRUE
CAGE.Cd274.g50667	Cd274	539.76/571.28	554.42/553.46	555.52	553.94	-0.0040936	496.54	6373	0.019752	0.49212	0.50788	0.98424	0.99503	FALSE
CAGE.Tnfaip6.g58886	Tnfaip6	408.06/357.1	439.55/323.57	382.58	381.56	-0.003839	1298.7	4366.7	0.015425	0.49385	0.50615	0.98769	0.99615	FALSE
CAGE.Stat3.g27323	Stat3	289.33/238.34	304.11/222.68	263.84	263.4	-0.0024111	1299.9	2996.1	0.0080802	0.49678	0.50322	0.99355	0.99791	FALSE
CAGE.Il6.g63583	Il6	255.29/244.18	263.92/236.37	249.74	250.15	0.0023687	61.777	2833.9	0.0077396	0.50309	0.49691	0.99383	0.99799	TRUE
CAGE.Zbp1.g25211	Zbp1	405.63/322.93	396.83/330.78	364.28	363.8	-0.0018843	3419.7	4155.1	0.0073967	0.49705	0.50295	0.9941	0.99808	FALSE
