# Supplementary material for: ZBP1-dependent inflammatory cell death, PANoptosis, and cytokine storm disrupt IFN therapeutic efficacy during coronavirus infection
Source: Sci Immunol. 2022 May 19:eabo6294. doi: 10.1126/sciimmunol.abo6294 (PMC9161373; doi:10.1126/sciimmunol.abo6294)
Supplement: Supplementary file 3 — Tables S1 and S2 [file sciimmunol.abo6294_tables.zip › abo6294_table_s2.xlsx]

## Sheet: Figure 1B
		MHV				IAV			P-value
	Time (h)
	0	2.655	5.505	7.821		7.2	5.8446	9.54849	NS
	3	11.394	35.607	23.619		58.4485	45.651	76.623	NS
	6	60.615	92.31	55.743		119.022	141.603	314.1	NS
	12	77.607	120.39	140.739		623.361	306.756	452.52	<0.0001
	24	108.864	213.954	267.921		1108.44	1012.65	1071	<0.0001
		SARS-CoV-2				IAV			P-value
	Time (h)
	0	22.4469	37.1438	50.4702		22.4763	13.4976	29.7582	NS
	6	284.437	406.498	253.749		1184.98	944.98	854.631	<0.0001
	12	554.977	459.88	368.823		1574.97	1754.47	1340.98	<0.0001
	24	725.829	827.848	584.878		2144.57	2084.98	2354.54	<0.0001
	48	884.878	944.981	764.983		2444.53	2264.98	2603.85	<0.0001

## Sheet: Figure 1D
		SARS-CoV-2		IAV
	Time (h)	IFNα	IFNγ	IFNα	IFNγ
	0	0	0	0	0
	1	-0.55	-0.62
	2	-2.3	-2.8
	4	-2.7	-3.2
	7			3.9	3.45
	12	-2.27	-3	3.45	3.2
	16	0.12	-0.6
	24	1.5	0.7	3.2	3.1

## Sheet: Figure 2A
	Number of mice dead on each day
		MHV		P value
	Days post infection	PBS (n=11)	IFN-β (n=18)	<0.0001; Log-rank (Mantel-Cox) test
	1	0	0
	2	0	0
	3	0	0
	4	0	6
	5	0	4
	6	2	4
	7	1	4
	8	1	0
	9	0	0
	10	0	0
	11	0	0
	12	0	0
	13	0	0
	14	0	0

## Sheet: Figure 2B
		Number of mice dead on each day
			SARS-CoV-2		P value
		Days post infection	PBS (n=7)	IFN-β (n=8)	<0.05; Log-rank (Mantel-Cox) test
		1	0	0
		2	0	0
		3	0	0
		4	0	0
		5	0	5
		6	1	0
		7	0	0
		8	0	0
		9	0	0
		10	0	0
		11	0	0
		12	0	0
		13	0	0
		14	0	0

## Sheet: Figure 2C
	IL-1β (pg/ml)					IL-6 (pg/ml)					IFN-γ (pg/ml)
			MHV					MHV					MHV
		Mock	PBS	IFN-β			Mock	PBS	IFN-β			Mock	PBS	IFN-β
		5.3976	102.478	302.478			1.87603	133.924	285.493			1.04869	30.9239	76.5939
		3.19505	138.418	224.599			1.65786	104.092	273.924			2.15805	39.2349	87.9935
		2.47809	76.898	196.085			0.582481	163.493	253.429			1.04869	27.9935	104.992
		3.9216	69.4781	241.085			1.76685	136.993	235.95			1.27931	54.9492	135.949
		2.04869	86.898	193.195			4.31394	101.929	255.949			1.04869	21.9294	184.594
		3.9216	112.478	151.773			2.09495	163.499	301.929			1.27931	45.2395	156.929
	P value	<0.01 (Mock vs PBS)				P value	<0.001 (Mock vs PBS)				P value	NS (Mock vs PBS)
		<0.001 (PBS vs IFN-β)					<0.0001 (PBS vs IFN-β)					<0.001 (PBS vs IFN-β)
		<0.0001 (Mock vs IFN-β)					<0.0001 (Mock vs IFN-β)					<0.0001 (Mock vs IFN-β)
	IL-18 (pg/ml)					TNF (pg/ml)
			MHV					MHV
		Mock	PBS	IFN-β			Mock	PBS	IFN-β
		0.602519	45.935	104.25			0.602519	45.935	124.25
		0.0186429	32.9129	149.238			0.0186429	32.9129	119.238
		1.23042	66.535	138.944			1.23042	66.535	98.9439
		1.08888	73.9239	126.429			1.08888	73.9239	116.429
		0.602519	57.203	163.294			0.602519	57.203	183.294
		1.08888	64.2935	94.9239			1.08888	64.2935	94.9239
	P value	<0.05 (Mock vs PBS)				P value	<0.01 (Mock vs PBS)
		<0.001 (PBS vs IFN-β)					<0.001 (PBS vs IFN-β)
		<0.0001 (Mock vs IFN-β)					<0.0001 (Mock vs IFN-β)

## Sheet: Figure 2E
		PBS					IFN-β
	Hours (post infection)	MHV		IAV			MHV		IAV
		Mean	SEM	Mean	SEM		Mean	SEM	Mean	SEM
	0	1.97965	0.540526	1.98695	0.401488		2.20072	0.815969	1.50116	0.565943
	1	2.43148	0.861952	2.04281	0.499894		2.54687	1.14902	1.37722	0.599212
	2	2.5214	0.864466	2.09626	0.528939		2.5323	1.12602	1.26791	0.506023
	3	2.68411	0.895538	2.24201	0.572101		2.61243	1.11766	1.45009	0.592035
	4	2.02094	0.44472	1.86548	0.289851		2.81648	0.579499	2.60153	1.00708
	5	2.11326	0.538605	2.38776	0.42212		2.62702	0.87252	2.99502	1.34013
	6	2.44848	0.626078	4.81443	0.428859		2.68533	0.851478	5.04282	0.974309
	7	2.6671	0.64473	11.7958	0.604739		2.89666	0.815071	11.9586	1.09365
	8	3.06549	0.722811	23.3245	1.15307		3.23917	0.796279	23.1229	1.41275
	9	3.55375	0.855517	34.6128	1.02475		3.61082	0.869549	36.3641	1.90481
	10	4.37722	1.4446	49.688	2.77605		4.61283	1.09652	50.4434	5.06961
	11	5.20069	1.75772	57.9957	3.5948		7.04318	1.67588	57.4103	6.1437
	12	5.39261	1.65646	64.0394	3.4945		9.06183	1.99874	64.0418	6.56284
	13	6.62903	2.00314	68.4459	3.58455		11.1788	2.40937	70.5568	6.80567
	14	7.12216	1.89545	71.1519	3.68416		14.8152	3.08326	72.058	6.8374
	15	8.6355	2.11725	72.5098	3.52786		20.0513	3.65756	73.7049	6.89063
	16	10.625	2.32598	73.1074	3.44183		26.4679	4.0494	74.0402	6.5177
	17	11.9319	2.16217	73.7681	3.43848		33.8172	4.25922	75.0167	6.76354
	18	14.3634	2.40791	73.2847	3.41755		41.0974	4.35399	74.798	6.61287
	19	16.3505	2.43906	75.0701	3.76155		48.6362	4.36503	74.8928	6.73348
	20	18.7942	2.56762	72.7163	3.32142		56.5431	4.08239	74.0183	6.43002
	21	22.4743	3.17301	71.8442	3.24129		62.1908	3.83159	73.5009	6.60407
	22	25.2484	3.29665	71.4628	3.30797		67.2483	3.13016	71.3657	6.94253
	23	28.2775	3.21307	70.7827	3.34853		73.7268	3.44151	73.3989	6.91308
	24	31.7925	3.16124	69.1284	2.92867		78.0264	3.4595	69.3398	5.97668
P-value	PBS-MHV vs PBS-IAV (P<0.0001)
	PBS-MHV vs IFN-β-IAV (P<0.0001)

## Sheet: Figure 4B
	Number of mice dead on each day
		MHV				P value (WT IFN Vs Zbp1 IFN)
	Days post infection	WT PBS (n=15)	WT IFN-β (n=21)	Zbp1-/- PBS (n=16)	Zbp1-/- IFN (n=15)	<0.0001; Log-rank (Mantel-Cox) test
	1	0	0	0	0
	2	0	0	0	0
	3	0	0	0	0
	4	0	6	1	1
	5	1	7	1	1
	6	2	4	1	1
	7	1	4	3	0
	8	1	0	0	0
	9	0	0	0	0
	10	0	0	0	0
	11	0	0	0	0
	12	0	0	0	0
	13	0	0	0	0
	14	0	0	0	0

## Sheet: Figure 4D
		MHV
			PBS				IFN-β
			WT		Zbp1-/-		WT		Zbp1-/-
		Hours post infection	Mean	SEM	Mean	SEM	Mean	SEM	Mean	SEM
		0	2.30637	0.897271	1.55579	0.298334	2.20072	0.815969	1.68693	0.459408
		1	2.5359	1.00812	1.54851	0.380702	2.54687	1.14902	1.97119	0.586591
		2	2.65252	1.12351	1.70152	0.411179	2.5323	1.12602	2.13148	0.725947
		3	2.99503	1.30895	1.8582	0.468019	2.61243	1.11766	2.11326	0.606551
		4	1.97841	0.49595	1.61043	0.27797	2.81648	0.579499	2.68893	0.536537
		5	2.22258	0.624304	1.65778	0.290123	2.62702	0.87252	2.28812	0.666055
		6	2.43754	0.683421	1.64321	0.319577	2.68533	0.851478	1.92016	0.520624
		7	2.6926	0.65566	1.75982	0.385919	2.89666	0.815071	2.12053	0.494742
		8	3.1335	0.79303	1.87278	0.371325	3.23917	0.796279	2.28819	0.553656
		9	3.61448	0.925032	2.09504	0.378905	3.61082	0.869549	2.59787	0.581134
		10	3.93877	1.19373	2.65981	0.428908	4.61283	1.09652	2.8201	0.65163
		11	4.67116	1.42515	2.94038	0.49617	7.04318	1.67588	3.23184	0.646687
		12	5.0574	1.54743	3.30472	0.582371	9.06183	1.99874	3.4323	0.726021
		13	5.48732	1.78607	3.86587	0.596382	11.1788	2.40937	4.34686	0.748609
		14	6.62417	1.83191	4.46344	0.585274	14.8152	3.08326	5.30878	0.778411
		15	8.02333	1.784	5.4582	0.620363	20.0513	3.65756	6.0849	0.831521
		16	9.59017	1.90001	6.70071	0.702652	26.4679	4.0494	7.03953	0.918416
		17	11.3027	2.09553	7.99058	0.826898	33.8172	4.25922	8.62821	1.02026
		18	13.5508	2.31931	9.05818	0.919361	41.0974	4.35399	10.2023	1.09494
		19	16.3383	2.54452	10.3845	0.819725	48.6362	4.36503	11.2845	1.15286
		20	17.8468	2.44631	11.6634	0.865625	56.5431	4.08239	12.6509	1.26515
		21	21.2172	3.35016	13.6529	1.18201	67.1908	3.83159	13.9152	1.20637
		22	24.3727	3.50153	14.3816	1.18615	73.2483	3.13016	15.7808	1.44919
		23	27.3314	3.22663	15.5112	1.11782	78.7268	3.44151	16.9468	1.65279
		24	32.0573	3.56124	16.8521	1.37586	88.0264	3.4595	18.2731	1.41024
	P-value	WT-PBS vs WT-IFN-β (P<0.001)
		WT-IFN-β vs Zbp1-IFN-β (P<0.0001)
		WT-PBS vs Zbp1-PBS (P<0.05)

## Sheet: Figure 4F
					MHV+IFN-β
					WT		Zbp1ΔΖα2
				Hours post infection	Mean	SEM	Mean	SEM
				0	2.14244	1.05461	1.55216	0.557173
				1	2.30271	1.46356	1.96749	0.954211
				2	2.35376	1.45	1.91651	0.862857
				3	2.51404	1.50422	2.04767	0.872137
				4	2.66709	0.855497	3.19178	1.16092
				5	2.36102	1.06298	2.3246	0.962389
				6	2.14242	1.01794	2.22984	0.914042
				7	2.17887	0.970713	2.51409	0.908274
				8	2.48491	0.859007	2.84929	0.939441
				9	2.82742	0.895054	3.03876	0.957397
				10	3.92782	1.09455	3.70193	1.28338
				11	6.58044	2.37221	3.88407	1.53778
				12	8.56264	2.66032	4.44522	1.5897
				13	10.6614	3.51241	5.14484	1.86344
				14	15.2014	5.13494	6.26709	1.73614
				15	21.046	6.03043	7.83391	1.68645
				16	27.0727	6.50009	8.40956	1.92434
				17	34.8556	6.41515	10.6832	1.92181
				18	42.3398	6.42976	11.6598	2.27514
				19	50.254	6.42248	12.9861	2.40163
				20	58.5981	5.74927	14.2323	2.53673
				21	63.8159	5.85272	15.6824	2.82919
				22	68.2758	4.71786	17.599	3.14009
				23	73.2968	4.65043	18.8087	3.03104
				24	77.9608	4.5748	20.2589	3.34404
			P-value	WT vs Zbp1zα (P<0.001)

## Sheet: Figure 4G
		IAV
			PBS				IFN-β
			WT		Zbp1-/-		WT		Zbp1-/-
		Hours post infection	Mean	SEM	Mean	SEM	Mean	SEM	Mean	SEM
		0	1.99667	0.332478	1.48651	0.248539	1.50116	0.565943	1.37727	0.370358
		1	2.09136	0.652887	1.15133	0.307454	1.37722	0.599212	1.42093	0.398801
		2	2.04038	0.591139	1.34078	0.27978	1.26791	0.506023	1.53024	0.457144
		3	2.0768	0.657592	1.4574	0.272129	1.45009	0.592035	1.39913	0.368578
		4	2.0404	0.464341	1.64689	0.224131	2.60153	1.00708	2.11324	0.606541
		5	2.60151	0.636633	1.71971	0.353149	2.99502	1.34013	2.14971	0.875897
		6	5.2614	0.533159	1.76347	0.326732	5.04282	0.974309	1.87278	0.606569
		7	12.8914	0.997914	1.77802	0.288676	11.9586	1.09365	1.77071	0.444564
		8	24.5512	1.14161	1.98938	0.225086	23.1229	1.41275	2.13516	0.372327
		9	37.071	1.36905	2.31	0.307968	36.3641	1.90481	2.47038	0.436153
		10	46.2969	3.68028	3.7748	0.690915	50.4434	5.06961	3.62176	0.785814
		11	56.0038	6.15183	4.80231	0.706113	57.4103	6.1437	4.43064	0.559536
		12	62.8102	6.3264	5.80798	0.559749	64.0418	6.56284	5.44362	0.471556
		13	67.0078	6.11874	7.38936	0.5085	70.5568	6.80567	7.06138	0.622982
		14	71.271	6.46485	8.45329	0.506433	72.058	6.8374	8.35858	0.730844
		15	72.4005	6.3766	9.91078	0.433609	73.7049	6.89063	9.07278	0.487029
		16	73.3551	6.5789	11.5068	0.800239	74.0402	6.5177	11.7472	0.740847
		17	73.6539	6.22994	13.7221	0.606126	75.0167	6.76354	13.4452	0.627852
		18	73.9964	6.26876	15.8136	0.819218	74.798	6.61287	16.3893	0.73119
		19	73.3114	6.25902	17.6792	1.04507	74.8928	6.73348	18.8379	0.764699
		20	72.8669	6.00019	20.7982	0.998111	74.0183	6.43002	21.4176	0.778428
		21	72.0871	6.02693	23.3197	0.997913	73.5009	6.60407	24.267	0.880203
		22	71.0888	5.48618	25.3747	1.61684	71.3657	6.94253	27.6265	0.769053
		23	70.5932	6.04768	28.3844	1.14776	73.3989	6.91308	30.6363	0.918442
		24	69.4272	5.9256	31.0006	1.37332	69.3398	5.97668	32.7788	1.49061
	P-value	WT-PBS vs Zbp1-PBS (P<0.0001)
		WT-IFN-β vs Zbp1-IFN-β (P<0.0001)

[truncated: 15 more sheets: Figure 4H, Figure 4I, S Figure 3A, S Figure 3C, S Figure 3D, S Figure 3F, S Figure 5A, S Figure 6A, S Figure 6B, S Figure 7A, S Figure 7B, S Figure 7C, S Figure 7D, S Figure 7E, S Figure 8D]
